# Supplementary material for: Different ways of evolving tool-using brains in teleosts and amniotes
Source: Commun Biol. 2024 Jan 12;7:88. doi: 10.1038/s42003-023-05663-8 (PMC10786859; doi:10.1038/s42003-023-05663-8)
Supplement: Supplementary file 8 — Supplementary Data 1 [file 42003_2023_5663_MOESM8_ESM.xlsx]

## Sheet: Raw data
Species	Body mass (g)	Whole brain		Telencephalon		Pallium		Subpallium		Optic tectum		restFore/Mid brain		Cerebellum		restHindbrain
		Mass (mg)	# of cells	Mass (mg)	# of cells	Mass (mg)	# of cells	Mass (mg)	# of cells	Mass (mg)	# of cells	Mass (mg)	# of cells	Mass (mg)	# of cells	Mass (mg)	# of cells
Maylandia zebra	10.9	91.2	52092500
Maylandia zebra	13.89	108.1	6.36163e+07	20	3.65746e+06					19.7	8110875	29.4	9226250	21	37887750	18	4734000
Maylandia zebra	12.44	83.12	57497667	12.9	4593750					21.6	9067042	18.1	6971750	10.92	32304500	19.6	4560625
Maylandia zebra	17.45	65.13	64235750	12.78	5962250					14.3	9675500	17.34	7439750	9.7	36767500	11.01	4390750
Neolamprologus brichardi	7.12	33.03	36888150	6.56	3595550	6.26	2730750	0.75	431500	8.09	6408750	8.93	5861300	5.2	19760300	4.25	1262250
Neolamprologus brichardi	2.98	24.27	28410000	4.4	2750500	6.26	2730750	0.75	431500	6.7	6802000	7	3481500	3.47	14005250	2.7	1370750
Neolamprologus brichardi	4.8	30.36	37270550	5.38	3142500	6.26	2730750	0.75	431500	7.7	6546000	9.25	5730600	4.71	20795600	3.32	1055850
Neolamprologus brichardi	5.93	38.6	48307000	6.99	4482000					10.08	9410000	10.62	5824000	6.3	27030000	4.61	1561000
Neolamprologus brichardi	4.92	31.29	36807600	5.59	3792000					8	6740000	8.96	6060000	4.9	18843600	3.84	1372000
				5.784	3552510	3.756	1638450	0.45	258900	8.114	7181350	8.952	5391480	4.916	20086950	3.744	1324370
Danio rerio	1.16	10.8	8908000
Danio rerio	0.645	9.52	7936500	1.64	636800					3.07	1815100	1.96	971800	1.2	3964400	1.65	548400
Danio rerio	0.608	9.55	9690900	1.38	740000					2.95	2210300	1.95	1123400	1.49	4848400	1.78	768800
Danio rerio	0.508	8.98	9418800	1.14	810000					2.71	2444000	2.02	1113000	1.31	4306800	1.8	745000
Danio rerio	0.9485	8.4	8986000	1.16	604200					2.41	2256800	1.63	1244200	1.23	4051800	1.97	829000
Danio rerio	0.962	8.8	8590400	1.38	821000					2.57	2382400	1.86	926000	1.21	3902000	1.78	559000
Astyanax mexicanus	4.19	48.71	26499500	7.61	2906250					15.99	5336250	8.56	3027500	8.8	13748750	7.75	1480750
Astyanax mexicanus	3.3	38.79	23747000	6.26	2973600					9.91	4097750	8.76	3757250	6.76	11186650	7.1	1731750
Astyanax mexicanus	2.5	30.96	22916750	4.24	2416000					9.63	4463000	7.83	2654750	4.63	12011000	4.63	1372000
Astyanax mexicanus	5.48	32.02	27821550	4.38	2389150					8.92	4814000	8.01	3306000	6.19	15975400	4.52	1337000
Astyanax mexicanus	3.01	37.07	29456000	5.43	3118000					9.85	5435000	8.78	3308000	6.8	15876000	6.21	1719000
Choerodon anchorago	18.02	154.3	130583550	39.4	13312700					39	34611500	48.25	13532600	17	66339000	10.65	2787750
Choerodon anchorago	27.03	192.25	155830100	47.8	16769800					40.5	26714000	64.7	25560000	23.85	82689250	15.4	4097050
Choerodon anchorago	23.5	195.59	151927250	50.34	17140900					48.17	36016300	59.4	17998800	23.51	76202500	14.17	4568750
Choerodon anchorago		459.1	301993025	141.2	49750000					94.1	42152675	136.9	53546000	45.9	146702250	41	9842100
Opthalmotilapia boops	9.48	64.83	63088750	9.67	5049450					17.87	11920550	17.16	7038550	12.33	36172000	7.8	2908200
Opthalmotilapia boops	6.93	64.15	55539000	8.18	3610250					16.22	8731000	16.74	6270250	14.35	34922000	8.66	2005500
Opthalmotilapia boops	4.7	57.2	50470850	9.55	3538500					15.15	10836250	14.67	6591600	10.32	27292500	7.51	2212000
Thalassoma hardiwicke	7.74	89.69	87975075	19.98	7322250					27.76	20313500	23.7	8368250	11.7	50364125	6.55	1606950
Thalassoma hardiwicke	15.98	126.51	137012300	28.92	13434000					35.26	26093400	36.48	13838000	17.34	80944900	8.51	2702000
Thalassoma hardiwicke	12.48	111.04	125361050	26.52	11892000					30.08	27418800	31.22	14178000	15.27	69524250	7.95	2348000
Labroides dimidiatus	1.88	30.03	48708125	8.34	13506200					8.2	8892000	7.91	5602425	3.08	19952500	2.5	755000
Labroides dimidiatus	1.58	29.94	50341100	5.95	4354100					7.59	9042000	8	5516000	5.27	30245500	3.13	1183500
Labroides dimidiatus	1.19	21.12	38049500	3.71	2858000					6.03	8284000	5.62	4047000	3.83	22393500	1.93	467000
Amatitlania nigrofasciata	15.09	52.23	50042500	9.83	5314750					11.55	8664750	15.44	6285750	8.47	27763500	6.94	2013750
Amatitlania nigrofasciata	28.88	58.15	53837950	10.28	5685750					13.02	8925250	15.82	6623250	8.18	29908700	10.85	2695000
Amatitlania nigrofasciata	28.45	67.92	64107750	12.82	8743200					15.43	12006000	19.97	11587650	9.06	28848900	10.64	2922000
Amatitlania nigrofasciata	12.05	58.18	52384300	11.9	5046000					14.23	10072000	15.85	7968000	7.87	26903300	8.33	2395000
Amatitlania nigrofasciata	16.92	63.1	62730000	11.77	5948000					14.93	12087000	16.72	7933000	10.18	33881000	9.5	2881000
Salmo trutta	186.7	256.22	112970500	19.66	4608000					68.3	16100000	54.91	8699250	66.65	77929250	46.7	5634000
Salmo trutta	127.2	216.63	93337500	19.35	4034000					61.02	16828875	50.47	8171375	50.83	60265250	34.96	4038000
Salmo trutta	234	258.99	96666125	19.6	3394000					74.12	17558625	55.05	8111125	62.37	62628750	47.85	4973625
Salmo trutta	160.7	233.62	100397375	15.81	3079000					66.56	17766000	49.32	8180250	58.83	67165125	43.1	4207000
Oryzia latipes	0.579	8.16	6379000
Oryzia latipes	0.484	8.74	7482000
Oryzia latipes	0.419	6.84	6054000
Oryzia latipes	0.536	9.93	6868000
Oryzia latipes	0.441	8.22	6514000

## Sheet: %centage
		Whole brain		Telencephalon				Optic tectum				restFore/Mid brain				Cerebellum				restHindbrain
		Mass (mg)	# of cells	Mass (mg)	mass %total	# of cells	cell %total	Mass (mg)	mass %total	# of cells	cell %total	Mass (mg)	mass %total	# of cells	cell %total	Mass (mg)	mass %total	# of cells	cell %total	Mass (mg)	mass %total	# of cells	cell %total
1	Danio rerio	9.05	8924520	1.34	14.8066	722400	8.09455	2.742	30.2983	2221720	24.8946	1.884	20.8177	1075680	12.0531	1.288	14.232	4214680	47.2258	1.796	19.8453	690040	7.73196
2	Astyanax mexicanus SF	37.51	26088160	5.584	14.8867	2760600	10.5818	10.86	28.9523	4829200	18.5111	8.388	22.362	3210700	12.3071	6.636	17.6913	13759560	52.7425	6.042	16.1077	1528100	5.85745
3	Salmo trutta	241.365	100842875	18.605	7.70824	3778750	3.74717	67.5	27.9659	17063375	16.9208	52.4375	21.7254	8290500	8.22121	59.67	24.7219	6.69971e+07	66.4371	43.1525	17.8785	4.71316e+06	4.67376
4	Neolamprologus brichardi	31.51	37536660	5.784	18.3561	3552510	9.46411	8.114	25.7506	7181350	19.1316	8.952	28.41	5391480	14.3632	4.916	15.6014	20086950	53.5129	3.744	11.8819	1324370	3.5282
5	Maylandia zebra	85.45	6.17833e+07	15.2267	17.8194	4.73782e+06	7.66845	18.5333	21.6891	8951139	14.488	21.6133	25.2935	7879250	12.7531	13.8733	16.2356	35653250	57.707	16.2033	18.9624	4.56179e+06	7.38354
6	A. nigrofasciata	59.916	56620500	11.32	18.8931	6147540	10.8574	13.832	23.0857	10351000	18.2814	16.76	27.9725	8079530	14.2696	8.752	14.6071	29461080	52.0325	9.252	15.4416	2581350	4.55904
7	Ophthalmotilapia boops	62.06	5.63662e+07	9.13333	14.7169	4.06607e+06	7.21366	16.4133	26.4475	1.04959e+07	18.621	16.19	26.0877	6.63347e+06	11.7685	12.3333	19.8732	32795500	58.1829	7.99	12.8746	2.37523e+06	4.21393
8	Labroides dimidiatus	27.03	4.56996e+07	6	22.1976	6906100	15.112	7.27333	26.9084	8.73933e+06	19.1234	7.17667	26.5507	5.05514e+06	11.0617	4.06	15.0203	2.41972e+07	52.9483	2.52	9.32297	801833	1.75458
9	T. hardwicke	109.08	1.16783e+08	25.14	23.0473	10882750	9.31879	31.0333	28.4501	2.46086e+07	21.0721	30.4667	27.9306	1.21281e+07	10.3852	14.77	13.5405	66944425	57.3239	7.67	7.03154	2.21898e+06	1.90009
10	Choerodon anchorago	250.31	1.85083e+08	69.685	27.8395	24243350	13.0986	55.4425	22.1495	3.48736e+07	18.8421	77.3125	30.8867	27659350	14.9443	27.565	11.0123	92983250	50.2385	20.305	8.11194	5.32391e+06	2.87649

## Sheet: Fig2 Data birds & teleosts
Species name	Clade	Taxa	Body mass (g)	Brain mass (g)	Nb cells whole brain	Source
Corvus frugilegus	Psittacopasserae	Passeriformes	398	8.0594	2430200000	Olkowicz et al., 2016
Corvus frugilegus	Psittacopasserae	Passeriformes	468	8.6816	2405490000	Olkowicz et al., 2016
Corvus frugilegus	Psittacopasserae	Passeriformes	422	8.3304	2.25713e+09	Olkowicz et al., 2016
Corvus mondeula	Psittacopasserae	Passeriformes	195.25	5.8305	1.44836e+09	Olkowicz et al., 2016
Corvus mondeula	Psittacopasserae	Passeriformes	195.22	5.8645	1453310000	Olkowicz et al., 2016
Corvus mondeula	Psittacopasserae	Passeriformes	238.72	6.3748	1.70005e+09	Olkowicz et al., 2016
Corvus corax	Psittacopasserae	Passeriformes	1050	13.8072	3.40372e+09	Olkowicz et al., 2016
Corvus corax	Psittacopasserae	Passeriformes	1152	14.7796	3.27079e+09	Olkowicz et al., 2016
Corvus corax	Psittacopasserae	Passeriformes	1010	13.8185	3.56608e+09	Olkowicz et al., 2016
Cyanopica cyanus	Psittacopasserae	Passeriformes	95.43	3.7365	1.11378e+09	Olkowicz et al., 2016
Cyanopica cyanus	Psittacopasserae	Passeriformes	72.79	3.0488	1.06639e+09	Olkowicz et al., 2016
Garrulus glandarius	Psittacopasserae	Passeriformes	146.3	4.2762	1.71144e+09	Olkowicz et al., 2016
Garrulus glandarius	Psittacopasserae	Passeriformes	163	4.6265	1.55248e+09	Olkowicz et al., 2016
Garrulus glandarius	Psittacopasserae	Passeriformes	170.67	4.8878	1445600000	Olkowicz et al., 2016
Gracula religiosa	Psittacopasserae	Passeriformes	283.78	3.9254	1.32153e+09	Olkowicz et al., 2016
Gracula religiosa	Psittacopasserae	Passeriformes	240.37	3.4138	1252317500	Olkowicz et al., 2016
Parus major	Psittacopasserae	Passeriformes	17.4	0.9369	297346125	Olkowicz et al., 2016
Parus major	Psittacopasserae	Passeriformes	17.05	0.8763	304384000	Olkowicz et al., 2016
Parus major	Psittacopasserae	Passeriformes	16.91	1.0076	422518000	Olkowicz et al., 2016
Pica pica	Psittacopasserae	Passeriformes	182.44	5.7835	1.39482e+09	Olkowicz et al., 2016
Pica pica	Psittacopasserae	Passeriformes	165.63	4.7129	1.40495e+09	Olkowicz et al., 2016
Pica pica	Psittacopasserae	Passeriformes	187.58	5.7794	1499960000	Olkowicz et al., 2016
Regulus regulus	Psittacopasserae	Passeriformes	4.64	0.337	198313750	Olkowicz et al., 2016
Regulus regulus	Psittacopasserae	Passeriformes	4.554	0.3528	2.14273e+08	Olkowicz et al., 2016
Regulus regulus	Psittacopasserae	Passeriformes	4.354	0.38	211501250	Olkowicz et al., 2016
Sturnus vulgaris	Psittacopasserae	Passeriformes	71.24	1.8498	669221500	Olkowicz et al., 2016
Sturnus vulgaris	Psittacopasserae	Passeriformes	73	1.9045	7.86283e+08	Olkowicz et al., 2016
Sturnus vulgaris	Psittacopasserae	Passeriformes	74.98	1.8115	638935000	Olkowicz et al., 2016
Sylvia atricapilla	Psittacopasserae	Passeriformes	15.27	0.7907	2.53599e+08	Olkowicz et al., 2016
Sylvia atricapilla	Psittacopasserae	Passeriformes	17.96	0.7323	212988750	Olkowicz et al., 2016
Sylvia atricapilla	Psittacopasserae	Passeriformes	16.52	0.7999	2.62422e+08	Olkowicz et al., 2016
Taenipygia guttata	Psittacopasserae	Passeriformes	17.76	0.5245	2.01732e+08	Olkowicz et al., 2016
Taenipygia guttata	Psittacopasserae	Passeriformes	15.17	0.4483	186255000	Olkowicz et al., 2016
Taenipygia guttata	Psittacopasserae	Passeriformes	19.25	0.5077	199205000	Olkowicz et al., 2016
Turdus merula	Psittacopasserae	Passeriformes	80.75	2.0009	5.38001e+08	Olkowicz et al., 2016
Turdus merula	Psittacopasserae	Passeriformes	80.61	1.7668	6.07438e+08	Olkowicz et al., 2016
Turdus merula	Psittacopasserae	Passeriformes	93.69	1.894	660510000	Olkowicz et al., 2016
Ara ararauna	Psittacopasserae	Psittaciformes	1008	20.7297	4.93582e+09	Olkowicz et al., 2016
Cacatua galerita	Psittacopasserae	Psittaciformes	430	10.1307	3.12373e+09	Olkowicz et al., 2016
Cacatua goffini	Psittacopasserae	Psittaciformes	242.3	7.8875	1.85258e+09	Olkowicz et al., 2016
Cacatua goffini	Psittacopasserae	Psittaciformes	247.29	8.6623	2053053750	Olkowicz et al., 2016
Forpus passerinus	Psittacopasserae	Psittaciformes	23.86	1.1913	3.61394e+08	Olkowicz et al., 2016
Forpus passerinus	Psittacopasserae	Psittaciformes	22.52	1.1081	3.67518e+08	Olkowicz et al., 2016
Forpus passerinus	Psittacopasserae	Psittaciformes	23.32	1.1398	3.57727e+08	Olkowicz et al., 2016
Melopsittacus undulatus	Psittacopasserae	Psittaciformes	37.25	1.2694	4.89275e+08	Olkowicz et al., 2016
Melopsittacus undulatus	Psittacopasserae	Psittaciformes	30.1	1.3402	505444500	Olkowicz et al., 2016
Melopsittacus undulatus	Psittacopasserae	Psittaciformes	38.64	1.3399	498900000	Olkowicz et al., 2016
Myiopsitta monachus	Psittacopasserae	Psittaciformes	95.95	3.4795	1165972500	Olkowicz et al., 2016
Myiopsitta monachus	Psittacopasserae	Psittaciformes	92.89	3.2314	1.11029e+09	Olkowicz et al., 2016
Myiopsitta monachus	Psittacopasserae	Psittaciformes	93.05	3.5504	9.94503e+08	Olkowicz et al., 2016
Nestor notabilis	Psittacopasserae	Psittaciformes	708	13.5916	3.12425e+09	Olkowicz et al., 2016
Nymphicus hollandicus	Psittacopasserae	Psittaciformes	95.64	2.2462	6.69443e+08	Olkowicz et al., 2016
Nymphicus hollandicus	Psittacopasserae	Psittaciformes	103.59	2.0575	727620000	Olkowicz et al., 2016
Nymphicus hollandicus	Psittacopasserae	Psittaciformes	103.7	2.3121	6.65217e+08	Olkowicz et al., 2016
Platycercus eximius	Psittacopasserae	Psittaciformes	104.99	2.6793	851385000	Olkowicz et al., 2016
Platycercus eximius	Psittacopasserae	Psittaciformes	102.81	2.735	1.09334e+09	Olkowicz et al., 2016
Platycercus eximius	Psittacopasserae	Psittaciformes	98.25	2.7333	935420000	Olkowicz et al., 2016
Psittacula eupatria	Psittacopasserae	Psittaciformes	228.5	5.8477	1767355000	Olkowicz et al., 2016
Psittacula eupatria	Psittacopasserae	Psittaciformes	218	5.1504	1601655000	Olkowicz et al., 2016
Psittacula eupatria	Psittacopasserae	Psittaciformes	222.4	6.1	1637985000	Olkowicz et al., 2016
Psittacus erithacus	Psittacopasserae	Psittaciformes	487	8.2199	2.35385e+09	Olkowicz et al., 2016
Psittacus erithacus	Psittacopasserae	Psittaciformes	420	9.4347	2539178750	Olkowicz et al., 2016
Columba livia	Columbiformes	Columbiformes	344.4	2.2339	5.86757e+08	Olkowicz et al., 2016
Columba livia	Columbiformes	Columbiformes	299.1	1.9995	5.18235e+08	Olkowicz et al., 2016
Columba livia	Columbiformes	Columbiformes	323.9	2.0519	6.11433e+08	Olkowicz et al., 2016
Gallus gallus	Galliformes	Galliformes	870	3.0446	578665000	Olkowicz et al., 2016
Gallus gallus	Galliformes	Galliformes	750	2.7499	4.66834e+08	Olkowicz et al., 2016
Gallus gallus	Galliformes	Galliformes	964	2.6639	477075000	Olkowicz et al., 2016
M.zebra	Teleostei	Cichliformes	13.89	0.1027	6.36163e+07	This study
M.zebra	Teleostei	Cichliformes	12.44	0.0897	57497667	This study
M.zebra	Teleostei	Cichliformes	17.45	0.09842	64235750	This study
N.brichardi	Teleostei	Cichliformes	7.12	0.0441	36888150	This study
N.brichardi	Teleostei	Cichliformes	2.98	0.0413	28410000	This study
N.brichardi	Teleostei	Cichliformes	5.93	0.049	48307000	This study
N.brichardi	Teleostei	Cichliformes	4.92	0.03905	36807600	This study
N.brichardi	Teleostei	Cichliformes	4.8	0.03871	37270550	This study
A.mexicanusS	Teleostei	Outgroup	4.19	0.04753	26499500	This study
A.mexicanusS	Teleostei	Outgroup	3.3	0.04517	23747000	This study
A.mexicanusS	Teleostei	Outgroup	2.5	0.03772	22916750	This study
A.mexicanusS	Teleostei	Outgroup	5.48	0.04025	27821550	This study
A.mexicanusS	Teleostei	Outgroup	3.01	0.04707	29456000	This study
C.anchorago	Teleostei	Labriformes	18.02	0.22253	130583550	This study
C.anchorago	Teleostei	Labriformes	27.03	0.23852	155830100	This study
C.anchorago	Teleostei	Labriformes	23.5	0.24526	151927250	This study
C.anchorago	Teleostei	Labriformes	297.54	0.6489	301993025	This study
O.boops	Teleostei	Cichliformes	9.48	0.08663	63088750	This study
O.boops	Teleostei	Cichliformes	6.93	0.08195	55539000	This study
O.boops	Teleostei	Cichliformes	4.7	0.07237	50470850	This study
T.hardiwicke	Teleostei	Labriformes	7.74	0.10675	87975075	This study
T.hardiwicke	Teleostei	Labriformes	15.98	0.15235	137012300	This study
T.hardiwicke	Teleostei	Labriformes	12.48	0.13935	125361050	This study
D.rerio	Teleostei	Outgroup	0.645	0.01007	7936500	This study
D.rerio	Teleostei	Outgroup	0.608	0.00982	9690900	This study
D.rerio	Teleostei	Outgroup	0.508	0.00963	9418800	This study
D.rerio	Teleostei	Outgroup	0.9485	0.00963	8986000	This study
D.rerio	Teleostei	Outgroup	0.962	0.00957	8590400	This study
L.dimidiatus	Teleostei	Labriformes	1.88	0.0385	48708125	This study
L.dimidiatus	Teleostei	Labriformes	1.58	0.03718	50341100	This study
L.dimidiatus	Teleostei	Labriformes	1.19	0.02817	38049500	This study
A.nigrofasciata	Teleostei	Cichliformes	15.09	0.0632	50042500	This study
A.nigrofasciata	Teleostei	Cichliformes	28.88	0.06491	53837950	This study
A.nigrofasciata	Teleostei	Cichliformes	28.45	0.09396	64107750	This study
A.nigrofasciata	Teleostei	Cichliformes	12.05	0.07443	52384300	This study
A.nigrofasciata	Teleostei	Cichliformes	16.92	0.07875	62730000	This study
S.trutta	Teleostei	Outgroup	186.7	0.365	112970500	This study
S.trutta	Teleostei	Outgroup	127.2	0.314	93337500	This study
S.trutta	Teleostei	Outgroup	234	0.3931	96666125	This study
S.trutta	Teleostei	Outgroup	160.7	0.34684	100397375	This study
O.latipes	Teleostei	Outgroup	0.579	0.00816	6379000	This study
O.latipes	Teleostei	Outgroup	0.484	0.00874	7482000	This study
O.latipes	Teleostei	Outgroup	0.419	0.00684	6054000	This study
O.latipes	Teleostei	Outgroup	0.536	0.00993	6868000	This study
O.latipes	Teleostei	Outgroup	0.441	0.00822	6514000	This study

## Sheet: Fig2 Data mammals
Species name	Clade	Taxa	Body mass (g)	Brain mass (g)	Nb cells whole brain	n	Source
Naked mole rat	Glires	Glires	23.3	0.392	51070000	3	Herculano-Houzel et al., 2015
Mouse	Glires	Glires	40.4	0.402	101730000	4	Herculano-Houzel et al., 2015
Hamster	Glires	Glires	168.1	0.965	154860000	2	Herculano-Houzel et al., 2015
Rat	Glires	Glires	315.1	1.724	310780000	4	Herculano-Houzel et al., 2015
Spiny rat	Glires	Glires	223.5	2.078	383360000	2	Herculano-Houzel et al., 2015
Guinea pig	Glires	Glires	311	3.656	461650000	2	Herculano-Houzel et al., 2015
Prairie dog	Glires	Glires	1515	5.321	891290000	3	Herculano-Houzel et al., 2015
Grey squirrel	Glires	Glires	500	5.548	984140000	3	Herculano-Houzel et al., 2015
Rabbit	Glires	Glires	4600	9.132	1125000000	1	Herculano-Houzel et al., 2015
Agouti	Glires	Glires	2843.3	17.628	1746790000	3	Herculano-Houzel et al., 2015
Capybara	Glires	Glires	47500	74.734	4770490000	2	Herculano-Houzel et al., 2015
Microcebus murinus	Primata	Primata	60	1.799	393660000	1	Herculano-Houzel et al., 2015
Callithrix jacchus	Primata	Primata	361	7.78	1226540000	3	Herculano-Houzel et al., 2015
Otolemur garnettii	Primata	Primata	946.7	10.15	1602590000	3	Herculano-Houzel et al., 2015
Aotus trivirgatus	Primata	Primata	925	15.73	2663540000	2	Herculano-Houzel et al., 2015
Saimiri sciureus	Primata	Primata	859	30.216	5319460000	2	Herculano-Houzel et al., 2015
Macaca fascicularis	Primata	Primata	5700	46.162	6593420000	1	Herculano-Houzel et al., 2015
Cebus apella	Primata	Primata	3340	52.208	6988260000	1	Herculano-Houzel et al., 2015
Macaca radiata	Primata	Primata	8012	61.47	8634500000	1	Herculano-Houzel et al., 2015
Papio anubis cynocephalus	Primata	Primata	8000	151.194	20123625004	2	Herculano-Houzel et al., 2015
Homo sapiens	Primata	Primata	70000	1508.91	170670000000	4	Herculano-Houzel et al., 2015

## Sheet: Fig3 Data
Clade	Species name	Body weight (g)	Brain weight (g)	Source
Teleost	Danio_rerio	0.7343	0.00905	This study
Teleost	Maylandia_zebra	14.5933	0.08545	This study
Teleost	Astyanax_mexicanus	3.696	0.03751	This study
Teleost	Acipenser_transmontanus	3520	0.65	Tsuboi et al., 2018
Teleost	Scaphirhynchus_platorynchus	510	0.24635	Tsuboi et al., 2018
Teleost	Amia_calva	727	0.3755	Tsuboi et al., 2018
Teleost	Anguilla_anguilla	650	0.17	Tsuboi et al., 2018
Teleost	Ariosoma_balearicum	33	0.0546	Tsuboi et al., 2018
Teleost	Conger_conger	3156.18	0.5434	Tsuboi et al., 2018
Teleost	Echidna_nebulosa	35.35	0.0385	Tsuboi et al., 2018
Teleost	Enchelynassa_canina	555	0.198	Tsuboi et al., 2018
Teleost	Gymnothorax_buroensis	106	0.131	Tsuboi et al., 2018
Teleost	Gymnothorax_eurostus	48	0.099	Tsuboi et al., 2018
Teleost	Gymnothorax_favagineus	900	0.165	Tsuboi et al., 2018
Teleost	Gymnothorax_flavimarginatus	1032.5	0.246	Tsuboi et al., 2018
Teleost	Gymnothorax_funebris	3510	0.51	Tsuboi et al., 2018
Teleost	Gymnothorax_griseus	123	0.072	Tsuboi et al., 2018
Teleost	Gymnothorax_javanicus	8100	0.654	Tsuboi et al., 2018
Teleost	Gymnothorax_margaritophorus	207	0.136	Tsuboi et al., 2018
Teleost	Gymnothorax_melatremus	3	0.009	Tsuboi et al., 2018
Teleost	Gymnothorax_meleagris	206	0.686	Tsuboi et al., 2018
Teleost	Gymnothorax_pictus	425	0.202	Tsuboi et al., 2018
Teleost	Gymnothorax_rueppellii	32.6	0.052	Tsuboi et al., 2018
Teleost	Gymnothorax_undulatus	1094	0.2158	Tsuboi et al., 2018
Teleost	Gymnothorax_zonipectis	11.2	0.032	Tsuboi et al., 2018
Teleost	Nemichthys_scolopaceus	36	0.0733	Tsuboi et al., 2018
Teleost	Serrivomer_beanii	103.5	0.0298	Tsuboi et al., 2018
Teleost	Simenchelys_parasitica	91	0.244	Tsuboi et al., 2018
Teleost	Synaphobranchus_kaupii	19.416	0.0571	Tsuboi et al., 2018
Teleost	Atherina_presbyter	22.713	0.0753	Tsuboi et al., 2018
Teleost	Atherinomorus_lacunosus	21.55	0.102	Tsuboi et al., 2018
Teleost	Hypoatherina_temminckii	8.8	0.123	Tsuboi et al., 2018
Teleost	Iso_natalensis	1	0.0115	Tsuboi et al., 2018
Teleost	Hime_japonica	72	0.16	Tsuboi et al., 2018
Teleost	Omosudis_lowii	60	0.058	Tsuboi et al., 2018
Teleost	Saurida_undosquamis	48.7	0.071	Tsuboi et al., 2018
Teleost	Synodus_saurus	45	0.111	Tsuboi et al., 2018
Teleost	Synodus_variegatus	69.65	0.1297	Tsuboi et al., 2018
Teleost	Trachinocephalus_myops	92.75	0.115	Tsuboi et al., 2018
Teleost	Arctozenus_risso	79	0.1215	Tsuboi et al., 2018
Teleost	Oryzias_celebensis	0.4125	0.0125	Tsuboi et al., 2018
Teleost	Oryzias_dancena	0.24	0.014	Tsuboi et al., 2018
Teleost	Oryzias_latipes	0.3025	0.01225	Tsuboi et al., 2018
Teleost	Oryzias_marmoratus	0.64	0.017	Tsuboi et al., 2018
Teleost	Oryzias_matanensis	0.5375	0.015125	Tsuboi et al., 2018
Teleost	Oryzias_profundicola	0.59	0.016	Tsuboi et al., 2018
Teleost	Ablennes_hians	1500	1.018	Tsuboi et al., 2018
Teleost	Belone_belone	287.26	0.4146	Tsuboi et al., 2018
Teleost	Platybelone_argalus	101	0.402	Tsuboi et al., 2018
Teleost	Strongylura_strongylura	74	0.16	Tsuboi et al., 2018
Teleost	Tylosurus_crocodilus	2500	0.884	Tsuboi et al., 2018
Teleost	Hemiramphus_far	37	0.182	Tsuboi et al., 2018
Teleost	Nomorhamphus_megarrhamphus	0.61	0.019	Tsuboi et al., 2018
Teleost	Nomorhamphus_towoetii	0.59	0.018	Tsuboi et al., 2018
Teleost	Anoplogaster_cornuta	114.5	0.07975	Tsuboi et al., 2018
Teleost	Beryx_decadactylus	691.67	0.8057	Tsuboi et al., 2018
Teleost	Beryx_splendens	257.5	0.7275	Tsuboi et al., 2018
Teleost	Centroberyx_gerrardi	663.05	0.819	Tsuboi et al., 2018
Teleost	Myripristis_berndti	24.9	0.209	Tsuboi et al., 2018
Teleost	Myripristis_jacobus	119	0.384	Tsuboi et al., 2018
Teleost	Myripristis_kuntee	29.757	0.22567	Tsuboi et al., 2018
Teleost	Myripristis_murdjan	301.5	0.6105	Tsuboi et al., 2018
Teleost	Myripristis_violacea	108.67	0.3457	Tsuboi et al., 2018
Teleost	Neoniphon_argenteus	37	0.269	Tsuboi et al., 2018
Teleost	Neoniphon_aurolineatus	190.5	0.602	Tsuboi et al., 2018
Teleost	Neoniphon_sammara	87.47	0.445	Tsuboi et al., 2018
Teleost	Sargocentron_caudimaculatum	210	0.548	Tsuboi et al., 2018
Teleost	Sargocentron_diadema	43.11	0.2427	Tsuboi et al., 2018
Teleost	Sargocentron_microstoma	52.575	0.3225	Tsuboi et al., 2018
Teleost	Sargocentron_punctatissimum	63.015	0.3	Tsuboi et al., 2018
Teleost	Sargocentron_spiniferum	507.417	0.6532	Tsuboi et al., 2018
Teleost	Sargocentron_tiere	191.6	0.5203	Tsuboi et al., 2018
Teleost	Sargocentron_xantherythrum	34.1	0.252	Tsuboi et al., 2018
Teleost	Hoplostethus_mediterraneus	1250.43	0.4421	Tsuboi et al., 2018
Teleost	Parodon_nasus	3.07	0.043	Tsuboi et al., 2018
Teleost	Pygocentrus_nattereri	8.48	0.058	Tsuboi et al., 2018
Teleost	Alosa_alosa	725	0.43	Tsuboi et al., 2018
Teleost	Alosa_caspia	84	0.234	Tsuboi et al., 2018
Teleost	Alosa_fallax	600	0.452	Tsuboi et al., 2018
Teleost	Alosa_immaculata	335	0.4207	Tsuboi et al., 2018
Teleost	Amblygaster_sirm	25	0.115	Tsuboi et al., 2018
Teleost	Anodontostoma_chacunda	43	0.155	Tsuboi et al., 2018
Teleost	Clupea_harengus	196.5	0.319	Tsuboi et al., 2018
Teleost	Hyperlophus_translucidus	1.7	0.016	Tsuboi et al., 2018
Teleost	Sardina_pilchardus	160	0.354	Tsuboi et al., 2018
Teleost	Sardinops_sagax	52.31	0.195	Tsuboi et al., 2018
Teleost	Spratelloides_delicatulus	1.5	0.013	Tsuboi et al., 2018
Teleost	Sprattus_sprattus	15.5	0.098	Tsuboi et al., 2018
Teleost	Carassius_auratus	7.53	0.083	Tsuboi et al., 2018
Teleost	Carassius_carassius	5.22	0.47	Tsuboi et al., 2018
Teleost	Cyprinus_carpio	1306.8	1.2481	Tsuboi et al., 2018
Teleost	Gobio_gobio	42.2	0.159	Tsuboi et al., 2018
Teleost	Aplocheilus_panchax	0.247	0.013	Tsuboi et al., 2018
Teleost	Poecilia_reticulata	0.167	0.0042	Tsuboi et al., 2018
Teleost	Esox_lucius	5149.22	1.8612	Tsuboi et al., 2018
Teleost	Umbra_krameri	6.44	0.028	Tsuboi et al., 2018
Teleost	Boreogadus_saida	47.5	0.2091	Tsuboi et al., 2018
Teleost	Eleginus_nawaga	79.76	0.2254	Tsuboi et al., 2018
Teleost	Gadiculus_argenteus	29.25	0.124	Tsuboi et al., 2018
Teleost	Gadus_morhua	4214.64	1.6631	Tsuboi et al., 2018
Teleost	Gadus_ogac	1983.4	1.4021	Tsuboi et al., 2018
Teleost	Melanogrammus_aeglefinus	1679.63	1.2624	Tsuboi et al., 2018
Teleost	Merlangius_merlangus	202.9	0.2291	Tsuboi et al., 2018
Teleost	Micromesistius_poutassou	162	0.4347	Tsuboi et al., 2018
Teleost	Pollachius_pollachius	190.8	0.2965	Tsuboi et al., 2018
Teleost	Pollachius_virens	5283.5	1.616	Tsuboi et al., 2018
Teleost	Trisopterus_esmarkii	41.5	0.2282	Tsuboi et al., 2018
Teleost	Trisopterus_luscus	169.112	0.3484	Tsuboi et al., 2018
Teleost	Trisopterus_minutus	71.825	0.30175	Tsuboi et al., 2018
Teleost	Brosme_brosme	583.267	0.5878	Tsuboi et al., 2018
Teleost	Ciliata_mustela	9.8361	0.0551	Tsuboi et al., 2018
Teleost	Ciliata_septentrionalis	10	0.0469	Tsuboi et al., 2018
Teleost	Enchelyopus_cimbrius	50	0.1695	Tsuboi et al., 2018
Teleost	Gaidropsarus_argentatus	47.33	0.1727	Tsuboi et al., 2018
Teleost	Gaidropsarus_ensis	100	0.1875	Tsuboi et al., 2018
Teleost	Gaidropsarus_mediterraneus	458	0.508	Tsuboi et al., 2018
Teleost	Molva_dypterygia	4397.57	1.59	Tsuboi et al., 2018
Teleost	Molva_macrophthalma	7499	2.07	Tsuboi et al., 2018
Teleost	Molva_molva	5724.68	1.659	Tsuboi et al., 2018
Teleost	Coelorinchus_caelorhincus	120.65	0.359	Tsuboi et al., 2018
Teleost	Coryphaenoides_rupestris	756.128	0.6795	Tsuboi et al., 2018
Teleost	Macrourus_berglax	774.317	0.9975	Tsuboi et al., 2018
Teleost	Malacocephalus_laevis	210.667	0.4467	Tsuboi et al., 2018
Teleost	Nezumia_aequalis	33.33	0.1206	Tsuboi et al., 2018
Teleost	Trachyrincus_scabrus	445.1	0.4145	Tsuboi et al., 2018
Teleost	Merluccius_merluccius	5923.55	1.1128	Tsuboi et al., 2018
Teleost	Halargyreus_johnsonii	33.8733	0.1468	Tsuboi et al., 2018
Teleost	Lepidion_eques	193.15	0.4289	Tsuboi et al., 2018
Teleost	Mora_moro	2074.5	0.919	Tsuboi et al., 2018
Teleost	Muraenolepis_marmorata	109.9	0.323	Tsuboi et al., 2018
Teleost	Phycis_blennoides	1820.8	0.9144	Tsuboi et al., 2018
Teleost	Gasterosteus_aculeatus	1.6953	0.0219	Tsuboi et al., 2018
Teleost	Pungitius_pungitius	0.4857	0.0093	Tsuboi et al., 2018
Teleost	Spinachia_spinachia	1.4353	0.0205	Tsuboi et al., 2018
Teleost	Pegasus_volitans	1.3	0.0086	Tsuboi et al., 2018
Teleost	Lepadogaster_candolii	3.9	0.014	Tsuboi et al., 2018
Teleost	Lepadogaster_lepadogaster	5.01	0.0123	Tsuboi et al., 2018
Teleost	Adontosternarchus_balaenops	7.02	0.117	Tsuboi et al., 2018
Teleost	Apteronotus_albifrons	34.8	0.171	Tsuboi et al., 2018
Teleost	Apteronotus_leptorhynchus	19.141	0.1215	Tsuboi et al., 2018
Teleost	Orthosternarchus_tamandua	13.04	0.219	Tsuboi et al., 2018
Teleost	Porotergus_compsus	14.15	0.127	Tsuboi et al., 2018
Teleost	Sternarchella_orthos	12.15	0.131	Tsuboi et al., 2018
Teleost	Sternarchella_sima	32.8	0.258	Tsuboi et al., 2018
Teleost	Sternarchorhamphus_muelleri	22.1	0.208	Tsuboi et al., 2018
Teleost	Sternarchorhynchus_curvirostris	13	0.179	Tsuboi et al., 2018
Teleost	Gymnotus_carapo	50.67	0.1307	Tsuboi et al., 2018
Teleost	Brachyhypopomus_brevirostris	11.46	0.09	Tsuboi et al., 2018
Teleost	Steatogenys_duidae	5.65	0.078	Tsuboi et al., 2018
Teleost	Steatogenys_elegans	11.96	0.093	Tsuboi et al., 2018
Teleost	Lepisosteus_osseus	550.43	0.4145	Tsuboi et al., 2018
Teleost	Antennatus_coccineus	3.1	0.012	Tsuboi et al., 2018
Teleost	Lophius_budegassa	500	0.183	Tsuboi et al., 2018
Teleost	Lophius_piscatorius	5837.5	0.523	Tsuboi et al., 2018
Teleost	Crenimugil_crenilabis	14.2	0.054	Tsuboi et al., 2018
Teleost	Liza_aurata	367	0.327	Tsuboi et al., 2018
Teleost	Ceratoscopelus_warmingii	3	0.0282	Tsuboi et al., 2018
Teleost	Myctophum_punctatum	7.367	0.04167	Tsuboi et al., 2018
Teleost	Nannobrachium_atrum	7.85	0.0432	Tsuboi et al., 2018
Teleost	Nannobrachium_lineatum	20	0.0422	Tsuboi et al., 2018
Teleost	Notoscopelus_caudispinosus	9	0.0756	Tsuboi et al., 2018
Teleost	Stenobrachius_leucopsarus	4.85	0.0309	Tsuboi et al., 2018
Teleost	Notacanthus_bonaparte	114	0.1433	Tsuboi et al., 2018
Teleost	Notacanthus_chemnitzii	4500	0.812	Tsuboi et al., 2018
Teleost	Carapus_mourlani	13.3	0.0093	Tsuboi et al., 2018
Teleost	Echiodon_drummondii	16	0.031	Tsuboi et al., 2018
Teleost	Acanthonus_armatus	56.9353	0.0221	Tsuboi et al., 2018
Teleost	Brotula_barbata	1.2	0.02	Tsuboi et al., 2018
Teleost	Brotula_multibarbata	344.3	0.418	Tsuboi et al., 2018
Teleost	Xenodermichthys_copei	32.965	0.0696	Tsuboi et al., 2018
Teleost	Argentina_silus	279.5	0.493	Tsuboi et al., 2018
Teleost	Argentina_sphyraena	67.33	0.2037	Tsuboi et al., 2018
Teleost	Opisthoproctus_soleatus	7.9	0.026	Tsuboi et al., 2018
Teleost	Mallotus_villosus	23.325	0.0942	Tsuboi et al., 2018
Teleost	Osmerus_mordax	65.5533	0.1173	Tsuboi et al., 2018
Teleost	Alepocephalus_bairdii	1892.5	0.8017	Tsuboi et al., 2018
Teleost	Alepocephalus_rostratus	906.25	0.461	Tsuboi et al., 2018
Teleost	Arapaima_gigas	496	1.142	Tsuboi et al., 2018
Teleost	Heterotis_niloticus	343.3	1.6	Tsuboi et al., 2018
Teleost	Gnathonemus_longibarbis	53.6843	0.8593	Tsuboi et al., 2018
Teleost	Gnathonemus_petersii	15.97	0.3535	Tsuboi et al., 2018
Teleost	Marcusenius_victoriae	5.7536	0.1797	Tsuboi et al., 2018
Teleost	Mormyrus_kannume	257.161	2.9038	Tsuboi et al., 2018
Teleost	Petrocephalus_catostoma	1.8733	0.0477	Tsuboi et al., 2018
Teleost	Pollimyrus_isidori	2.07	0.115	Tsuboi et al., 2018
Teleost	Chitala_chitala	11.13	0.19	Tsuboi et al., 2018
Teleost	Osteoglossum_bicirrhosum	275	1.703	Tsuboi et al., 2018
Teleost	Scleropages_formosus	12.4	0.283	Tsuboi et al., 2018
Teleost	Scleropages_jardinii	13.96	0.2284	Tsuboi et al., 2018
Teleost	Acanthurus_achilles	235	0.5645	Tsuboi et al., 2018
Teleost	Acanthurus_bahianus	106.3	0.4317	Tsuboi et al., 2018
Teleost	Acanthurus_chirurgus	35	0.218	Tsuboi et al., 2018
Teleost	Acanthurus_coeruleus	118	0.49	Tsuboi et al., 2018
Teleost	Acanthurus_dussumieri	451.33	0.6727	Tsuboi et al., 2018
Teleost	Acanthurus_guttatus	288	0.662	Tsuboi et al., 2018
Teleost	Acanthurus_leucopareius	227	0.519	Tsuboi et al., 2018
Teleost	Acanthurus_leucosternon	310	0.596	Tsuboi et al., 2018
Teleost	Acanthurus_lineatus	278.5	0.564	Tsuboi et al., 2018
Teleost	Acanthurus_mata	255.93	0.4838	Tsuboi et al., 2018
Teleost	Acanthurus_nigricans	264	0.5475	Tsuboi et al., 2018
Teleost	Acanthurus_nigricauda	265	0.4	Tsuboi et al., 2018
Teleost	Acanthurus_nigrofuscus	48.925	0.2175	Tsuboi et al., 2018
Teleost	Acanthurus_nigroris	98.7	0.373	Tsuboi et al., 2018
Teleost	Acanthurus_olivaceus	296.33	0.6253	Tsuboi et al., 2018
Teleost	Acanthurus_pyroferus	154	0.404	Tsuboi et al., 2018
Teleost	Acanthurus_thompsoni	149	0.368	Tsuboi et al., 2018
Teleost	Acanthurus_triostegus	72.736	0.2496	Tsuboi et al., 2018
Teleost	Acanthurus_xanthopterus	677.25	0.5457	Tsuboi et al., 2018
Teleost	Ctenochaetus_binotatus	48.5	0.245	Tsuboi et al., 2018
Teleost	Ctenochaetus_striatus	156.6	0.3337	Tsuboi et al., 2018
Teleost	Ctenochaetus_strigosus	113	0.3	Tsuboi et al., 2018
Teleost	Naso_brevirostris	610	1.122	Tsuboi et al., 2018
Teleost	Naso_hexacanthus	198	0.666	Tsuboi et al., 2018
Teleost	Naso_lituratus	401.75	0.7832	Tsuboi et al., 2018
Teleost	Naso_unicornis	340	0.665	Tsuboi et al., 2018
Teleost	Naso_vlamingii	1220	1.352	Tsuboi et al., 2018
Teleost	Zebrasoma_flavescens	61	0.255	Tsuboi et al., 2018
Teleost	Zebrasoma_scopas	57.85	0.248	Tsuboi et al., 2018
Teleost	Zebrasoma_velifer	448.75	0.5392	Tsuboi et al., 2018
Teleost	Ammodytes_marinus	36.33	0.0503	Tsuboi et al., 2018
Teleost	Hyperoplus_lanceolatus	16.3	0.0474	Tsuboi et al., 2018
Teleost	Anarhichas_denticulatus	5920	0.398	Tsuboi et al., 2018
Teleost	Anarhichas_lupus	870.095	0.3488	Tsuboi et al., 2018
Teleost	Anarhichas_minor	7554.54	0.6697	Tsuboi et al., 2018
Teleost	Amioides_polyacanthus	85	0.307	Tsuboi et al., 2018
Teleost	Apogon_coccineus	1.3	0.018	Tsuboi et al., 2018
Teleost	Apogon_exostigma	14.85	0.084	Tsuboi et al., 2018
Teleost	Apogon_kallopterus	22.8	0.123	Tsuboi et al., 2018
Teleost	Apogon_maculatus	9.8	0.05	Tsuboi et al., 2018
Teleost	Apogon_semiornatus	14.3	0.033	Tsuboi et al., 2018
Teleost	Apogonichthyoides_timorensis	11.1	0.074	Tsuboi et al., 2018
Teleost	Archamia_fucata	5.7	0.049	Tsuboi et al., 2018
Teleost	Cheilodipterus_arabicus	68	0.187	Tsuboi et al., 2018
Teleost	Cheilodipterus_lachneri	25	0.123	Tsuboi et al., 2018
Teleost	Cheilodipterus_macrodon	17.565	0.1005	Tsuboi et al., 2018
Teleost	Cheilodipterus_novemstriatus	3.9	0.041	Tsuboi et al., 2018
Teleost	Cheilodipterus_quinquelineatus	208	0.348	Tsuboi et al., 2018
Teleost	Fowleria_aurita	2.8	0.027	Tsuboi et al., 2018
Teleost	Antennablennius_australis	1.4	0.0138	Tsuboi et al., 2018
Teleost	Blenniella_chrysospilos	1.1	0.0155	Tsuboi et al., 2018
Teleost	Blenniella_paula	9	0.0508	Tsuboi et al., 2018
Teleost	Blenniella_periophthalmus	12	0.0421	Tsuboi et al., 2018
Teleost	Lipophrys_pholis	9.325	0.0509	Tsuboi et al., 2018
Teleost	Meiacanthus_anema	0.4	0.0076	Tsuboi et al., 2018
Teleost	Parablennius_gattorugine	59.535	0.1106	Tsuboi et al., 2018
Teleost	Parablennius_sanguinolentus	46	0.101	Tsuboi et al., 2018
Teleost	Salarias_fasciatus	9.435	0.0565	Tsuboi et al., 2018
Teleost	Brama_brama	1850	1.261	Tsuboi et al., 2018
Teleost	Caesio_caerulaurea	290	0.6984	Tsuboi et al., 2018
Teleost	Caesio_cuning	335	0.611	Tsuboi et al., 2018
Teleost	Pterocaesio_digramma	158	0.575	Tsuboi et al., 2018
Teleost	Pterocaesio_pisang	195	0.728	Tsuboi et al., 2018
Teleost	Callionymus_grossi	23	0.068	Tsuboi et al., 2018
Teleost	Callionymus_lyra	18.2585	0.0485	Tsuboi et al., 2018
Teleost	Callionymus_maculatus	13.5	0.0537	Tsuboi et al., 2018
Teleost	Callionymus_sublaevis	19.5	0.067	Tsuboi et al., 2018
Teleost	Capros_aper	29	0.172	Tsuboi et al., 2018
Teleost	Alepes_djedaba	120	0.504	Tsuboi et al., 2018
Teleost	Atule_mate	250	0.661	Tsuboi et al., 2018
Teleost	Carangoides_bartholomaei	3047.87	4.24	Tsuboi et al., 2018
Teleost	Carangoides_chrysophrys	140	0.58	Tsuboi et al., 2018
Teleost	Carangoides_equula	215	1.139	Tsuboi et al., 2018
Teleost	Carangoides_fulvoguttatus	6200	2.934	Tsuboi et al., 2018
Teleost	Caranx_hippos	2305	2.97	Tsuboi et al., 2018
Teleost	Caranx_ignobilis	3200	1.906	Tsuboi et al., 2018
Teleost	Caranx_lugubris	9830	3.71	Tsuboi et al., 2018
Teleost	Caranx_melampygus	2185.23	2.0455	Tsuboi et al., 2018
Teleost	Caranx_sexfasciatus	915	1.748	Tsuboi et al., 2018
Teleost	Decapterus_macrosoma	150	0.785	Tsuboi et al., 2018
Teleost	Decapterus_muroadsi	225	0.978	Tsuboi et al., 2018
Teleost	Decapterus_tabl	460	1.492	Tsuboi et al., 2018
Teleost	Parastromateus_niger	400	0.666	Tsuboi et al., 2018
Teleost	Selar_crumenophthalmus	187	0.816	Tsuboi et al., 2018
Teleost	Selaroides_leptolepis	134	0.4527	Tsuboi et al., 2018
Teleost	Seriola_rivoliana	5200	3.4755	Tsuboi et al., 2018
Teleost	Seriolina_nigrofasciata	5600	2.554	Tsuboi et al., 2018
Teleost	Trachinotus_ovatus	8504	3.08	Tsuboi et al., 2018
Teleost	Lepomis_cyanellus	82	0.1137	Tsuboi et al., 2018
Teleost	Lepomis_gibbosus	29.35	0.1405	Tsuboi et al., 2018
Teleost	Centrolophus_niger	955	0.3627	Tsuboi et al., 2018
Teleost	Schedophilus_medusophagus	2050	0.385	Tsuboi et al., 2018
Teleost	Cepola_macrophthalma	25	0.0865	Tsuboi et al., 2018
Teleost	Chaetodon_auriga	140.28	0.413	Tsuboi et al., 2018
Teleost	Chaetodon_austriacus	58.7	0.2036	Tsuboi et al., 2018
Teleost	Chaetodon_baronessa	90.8	0.2128	Tsuboi et al., 2018
Teleost	Chaetodon_bennetti	68.7	0.27	Tsuboi et al., 2018
Teleost	Chaetodon_capistratus	18	0.1655	Tsuboi et al., 2018
Teleost	Chaetodon_citrinellus	57.3	0.2567	Tsuboi et al., 2018
Teleost	Chaetodon_collare	73.15	0.2615	Tsuboi et al., 2018
Teleost	Chaetodon_decussatus	53.25	0.1974	Tsuboi et al., 2018
Teleost	Chaetodon_dolosus	44.93	0.2632	Tsuboi et al., 2018
Teleost	Chaetodon_ephippium	147.116	0.4127	Tsuboi et al., 2018
Teleost	Chaetodon_fasciatus	119.967	0.4197	Tsuboi et al., 2018
Teleost	Chaetodon_flavirostris	87.8167	0.3868	Tsuboi et al., 2018
Teleost	Chaetodon_kleinii	32.675	0.1806	Tsuboi et al., 2018
Teleost	Chaetodon_lunula	137.917	0.478	Tsuboi et al., 2018
Teleost	Chaetodon_melannotus	42.5	0.2136	Tsuboi et al., 2018
Teleost	Chaetodon_mertensii	33.8	0.193	Tsuboi et al., 2018
Teleost	Chaetodon_miliaris	55.6833	0.2157	Tsuboi et al., 2018
Teleost	Chaetodon_multicinctus	32.03	0.1811	Tsuboi et al., 2018
Teleost	Chaetodon_ocellatus	72.065	0.362	Tsuboi et al., 2018
Teleost	Chaetodon_ornatissimus	155.517	0.3632	Tsuboi et al., 2018
Teleost	Chaetodon_paucifasciatus	41.667	0.1909	Tsuboi et al., 2018
Teleost	Chaetodon_plebeius	33.5	0.1752	Tsuboi et al., 2018
Teleost	Chaetodon_quadrimaculatus	54.1	0.2602	Tsuboi et al., 2018
Teleost	Chaetodon_reticulatus	111.743	0.345	Tsuboi et al., 2018
Teleost	Chaetodon_speculum	45.85	0.2021	Tsuboi et al., 2018
Teleost	Chaetodon_striatus	98	0.347	Tsuboi et al., 2018
Teleost	Chaetodon_trifascialis	81.8	0.3424	Tsuboi et al., 2018
Teleost	Chaetodon_trifasciatus	46.5	0.2201	Tsuboi et al., 2018
Teleost	Chaetodon_ulietensis	59.9	0.2764	Tsuboi et al., 2018
Teleost	Chaetodon_unimaculatus	47.367	0.1989	Tsuboi et al., 2018
Teleost	Forcipiger_flavissimus	45.6243	0.256	Tsuboi et al., 2018
Teleost	Forcipiger_longirostris	90.35	0.336	Tsuboi et al., 2018
Teleost	Hemitaurichthys_polylepis	65.55	0.2515	Tsuboi et al., 2018
Teleost	Heniochus_acuminatus	109.63	0.3261	Tsuboi et al., 2018
Teleost	Heniochus_chrysostomus	126.35	0.3871	Tsuboi et al., 2018
Teleost	Heniochus_intermedius	291.4	0.3818	Tsuboi et al., 2018
Teleost	Heniochus_monoceros	384.3	0.5475	Tsuboi et al., 2018
Teleost	Heniochus_singularius	431.05	0.5209	Tsuboi et al., 2018
Teleost	Heniochus_varius	189.35	0.4028	Tsuboi et al., 2018
Teleost	Champsocephalus_gunnari	85	0.19	Tsuboi et al., 2018
Teleost	Channichthys_rhinoceratus	375	0.3895	Tsuboi et al., 2018
Teleost	Channa_orientalis	210	0.285	Tsuboi et al., 2018
Teleost	Altolamprologus_compressiceps	8.9514	0.0662	Tsuboi et al., 2018
Teleost	Altolamprologus_faciatus	7.08	0.064	Tsuboi et al., 2018
Teleost	Amatitlania_nigrofasciata	20.278	0.059916	This study
Teleost	Astronotus_ocellatus	395	0.32	Tsuboi et al., 2018
Teleost	Aulonocranus_dewindti	16.037	0.1087	Tsuboi et al., 2018
Teleost	Baileychromis_centropomoides	36	0.1382	Tsuboi et al., 2018
Teleost	Bathybates_fasciatus	69.0545	0.1797	Tsuboi et al., 2018
Teleost	Bathybates_ferox	58.33	0.2109	Tsuboi et al., 2018
Teleost	Bathybates_leo	21.4	0.1113	Tsuboi et al., 2018
Teleost	Benthochromis_tricoti	36.0528	0.156	Tsuboi et al., 2018
Teleost	Callochromis_melanostigma	2.38	0.0423	Tsuboi et al., 2018
Teleost	Callochromis_pleurospilus	5.8075	0.0627	Tsuboi et al., 2018
Teleost	Chalinochromis_brichardi	10.8	0.0516	Tsuboi et al., 2018
Teleost	Ctenochromis_horei	16.4053	0.1376	Tsuboi et al., 2018
Teleost	Cyathopharynx_furcifer	31.9613	0.1449	Tsuboi et al., 2018
Teleost	Cyphotilapia_frontosa	80.022	0.2052	Tsuboi et al., 2018
Teleost	Cyprichromis_leptosoma	14.0956	0.0914	Tsuboi et al., 2018
Teleost	Cyprichromis_microlepidotus	17.89	0.1174	Tsuboi et al., 2018
Teleost	Ectodus_descampsii	8.6857	0.062	Tsuboi et al., 2018
Teleost	Eretmodus_cyanostictus	6.5281	0.0537	Tsuboi et al., 2018
Teleost	Etroplus_suratensis	130	0.227	Tsuboi et al., 2018
Teleost	Gnathochromis_permaxillaris	23.5	0.088	Tsuboi et al., 2018
Teleost	Gnathochromis_pfefferi	8.4909	0.0898	Tsuboi et al., 2018
Teleost	Greenwoodochromis_christyi	21.3133	0.0987	Tsuboi et al., 2018
Teleost	Haplotaxodon_microlepis	33.3694	0.1434	Tsuboi et al., 2018
Teleost	Hemibates_stenosoma	73.03	0.1828	Tsuboi et al., 2018
Teleost	Hemichromis_bimaculatus	18.95	0.068	Tsuboi et al., 2018
Teleost	Heros_severus	61.8	0.138	Tsuboi et al., 2018
Teleost	Julidochromis_marlieri	5.1867	0.047	Tsuboi et al., 2018
Teleost	Julidochromis_ornatus	4.5535	0.0415	Tsuboi et al., 2018
Teleost	Julidochromis_regani	7.93	0.0529	Tsuboi et al., 2018
Teleost	Lamprologus_callipterus	8.5	0.0492	Tsuboi et al., 2018
Teleost	Lamprologus_ocellatus	3.681	0.0332	Tsuboi et al., 2018
Teleost	Lamprologus_ornatipinnis	2.43	0.0293	Tsuboi et al., 2018
Teleost	Lepidiolamprologus_elongatus	30.3	0.1329	Tsuboi et al., 2018
Teleost	Lepidiolamprologus_lemairii	9.8	0.0781	Tsuboi et al., 2018
Teleost	Lepidiolamprologus_nkambae	18.693	0.0857	Tsuboi et al., 2018
Teleost	Lepidiolamprologus_profundicola	48.593	0.1296	Tsuboi et al., 2018
Teleost	Limnochromis_staneri	37.37	0.1448	Tsuboi et al., 2018
Teleost	Limnotilapia_dardennii	41.278	0.1482	Tsuboi et al., 2018
Teleost	Lobochilotes_labiatus	40.1643	0.2431	Tsuboi et al., 2018
Teleost	Neolamprologus_brevis	2.1467	0.024	Tsuboi et al., 2018
Teleost	Neolamprologus_brichardi	5.15	0.03151	This study
Teleost	Neolamprologus_modestus	10.955	0.0828	Tsuboi et al., 2018
Teleost	Neolamprologus_multifasciatus	0.446	0.00907	Tsuboi et al., 2018
Teleost	Neolamprologus_pulcher	2.8995	0.0242	Tsuboi et al., 2018
Teleost	Neolamprologus_savoryi	3.989	0.0355	Tsuboi et al., 2018
Teleost	Neolamprologus_sexfasciatus	19.12	0.0869	Tsuboi et al., 2018
Teleost	Neolamprologus_tetracanthus	12.4536	0.079	Tsuboi et al., 2018
Teleost	Neolamprologus_tretocephalus	10.2157	0.0703	Tsuboi et al., 2018
Teleost	Ophthalmotilapia_boops	7.03667	0.06206	This study
Teleost	Ophthalmotilapia_nasuta	19.107	0.1149	Tsuboi et al., 2018
Teleost	Ophthalmotilapia_ventralis	15.0547	0.1119	Tsuboi et al., 2018
Teleost	Oreochromis_mossambicus	19.2	0.107	Tsuboi et al., 2018
Teleost	Oreochromis_niloticus	137.5	0.278	Tsuboi et al., 2018
Teleost	Oreochromis_tanganicae	486	0.342	Tsuboi et al., 2018
Teleost	Perissodus_microlepis	11.02	0.0836	Tsuboi et al., 2018
Teleost	Petrochromis_ephippium	55.9	0.2051	Tsuboi et al., 2018
Teleost	Petrochromis_famula	46.057	0.1704	Tsuboi et al., 2018
Teleost	Petrochromis_orthognathus	23.8783	0.1327	Tsuboi et al., 2018
Teleost	Plecodus_paradoxus	19.3	0.1078	Tsuboi et al., 2018
Teleost	Pseudosimochromis_curvifrons	32.608	0.1729	Tsuboi et al., 2018
Teleost	Simochromis_babaulti	10.698	0.0928	Tsuboi et al., 2018
Teleost	Simochromis_diagramma	29.4385	0.1839	Tsuboi et al., 2018
Teleost	Spathodus_erythrodon	2.79	0.0382	Tsuboi et al., 2018
Teleost	Spathodus_marlieri	4.4483	0.0447	Tsuboi et al., 2018
Teleost	Tanganicodus_irsacae	2.195	0.0405	Tsuboi et al., 2018
Teleost	Telmatochromis_temporalis	5.4637	0.0406	Tsuboi et al., 2018
Teleost	Trematocara_macrostoma	9.4	0.0375	Tsuboi et al., 2018
Teleost	Trematocara_unimaculatum	20.21	0.062	Tsuboi et al., 2018
Teleost	Trematocara_stigmaticum	3.6	0.034	Tsuboi et al., 2018
Teleost	Triglachromis_otostigma	5.965	0.0455	Tsuboi et al., 2018
Teleost	Tropheus_brichardi	14.9575	0.1335	Tsuboi et al., 2018
Teleost	Tropheus_moorii	18.2553	0.1124	Tsuboi et al., 2018
Teleost	Tylochromis_polylepis	12.1142	0.1136	Tsuboi et al., 2018
Teleost	Variabilichromis_moorii	7.575	0.0736	Tsuboi et al., 2018
Teleost	Xenotilapia_flavipinnis	5.4931	0.0498	Tsuboi et al., 2018
Teleost	Xenotilapia_melanogenys	16.98	0.09325	Tsuboi et al., 2018
Teleost	Xenotilapia_ochrogenys	7.356	0.065	Tsuboi et al., 2018
Teleost	Xenotilapia_spiloptera	6.355	0.0587	Tsuboi et al., 2018
Teleost	Xenotilapia_boulengeri	15.2	0.1237	Tsuboi et al., 2018
Teleost	Amblycirrhitus_bimacula	12.5	0.061	Tsuboi et al., 2018
Teleost	Cirrhitops_fasciatus	17.05	0.092	Tsuboi et al., 2018
Teleost	Cirrhitus_pinnulatus	161	0.237	Tsuboi et al., 2018
Teleost	Paracirrhites_arcatus	16.1	0.0925	Tsuboi et al., 2018
Teleost	Coryphaena_hippurus	8326.7	3.5687	Tsuboi et al., 2018
Teleost	Echeneis_naucrates	1282.5	1.039	Tsuboi et al., 2018
Teleost	Bostrychus_sinensis	31.18	0.0323	Tsuboi et al., 2018
Teleost	Butis_amboinensis	8.28	0.01802	Tsuboi et al., 2018
Teleost	Butis_butis	13.56	0.03292	Tsuboi et al., 2018
Teleost	Dormitator_latifrons	55.8	0.0505	Tsuboi et al., 2018
Teleost	Eleotris_acanthopoma	6.7567	0.01247	Tsuboi et al., 2018
Teleost	Eleotris_fusca	276	0.084	Tsuboi et al., 2018
Teleost	Eleotris_melanosoma	15.3	0.01469	Tsuboi et al., 2018
Teleost	Eleotris_oxycephala	116.87	0.05813	Tsuboi et al., 2018
Teleost	Eleotris_sandvicensis	39.067	0.03427	Tsuboi et al., 2018
Teleost	Erotelis_smaragdus	54.7	0.0375	Tsuboi et al., 2018
Teleost	Giuris_margaritacea	275	0.1084	Tsuboi et al., 2018
Teleost	Gobimorphus_australis	53	0.04635	Tsuboi et al., 2018
Teleost	Gobimorphus_coxii	23.6	0.0388	Tsuboi et al., 2018
Teleost	Gobimorus_dormitor	7508	0.381	Tsuboi et al., 2018
Teleost	Hypseleotris_aurea	1.41	0.0144	Tsuboi et al., 2018
Teleost	Hypseleotris_galii	1.53	0.0089	Tsuboi et al., 2018
Teleost	Mogurnda_mogurnda	213	0.16	Tsuboi et al., 2018
Teleost	Odontobutis_obscura	110	0.0654	Tsuboi et al., 2018
Teleost	Ophiocara_porocephala	824	0.235	Tsuboi et al., 2018
Teleost	Prinobutis_microps	134	0.1524	Tsuboi et al., 2018
Teleost	Platax_orbicularis	900	0.995	Tsuboi et al., 2018
Teleost	Epigonus_telescopus	111.036	0.5031	Tsuboi et al., 2018
Teleost	Lepidocybium_flavobrunneum	5890	2.28	Tsuboi et al., 2018
Teleost	Rexea_prometheoides	50	0.328	Tsuboi et al., 2018
Teleost	Eucinostomus_gula	17	0.15	Tsuboi et al., 2018
Teleost	Gerres_cinereus	133	0.482	Tsuboi et al., 2018
Teleost	Gerres_filamentosus	40	0.215	Tsuboi et al., 2018
Teleost	Glaucosoma_scapulare	1100	0.73	Tsuboi et al., 2018
Teleost	Acanthogobius_flavimanus	51.725	0.0628	Tsuboi et al., 2018
Teleost	Acentrogobius_caninus	18.9	0.044175	Tsuboi et al., 2018
Teleost	Acentrogobius_moloanus	2.72	0.0133	Tsuboi et al., 2018
Teleost	Acentrogobius_viridipunctatus	22.16	0.0358	Tsuboi et al., 2018
Teleost	Afurcagobius_tamarensis	16.7	0.0285	Tsuboi et al., 2018
Teleost	Amblychaeturichthys_hexanema	2.37	0.02405	Tsuboi et al., 2018
Teleost	Amblychaeturichthys_sciistius	2.63	0.0314	Tsuboi et al., 2018
Teleost	Amblyeleotris_guttata	8.85	0.0329	Tsuboi et al., 2018
Teleost	Amblyeleotris_japonica	10	0.0371	Tsuboi et al., 2018
Teleost	Amblyeleotris_steinitzi	2.925	0.0106	Tsuboi et al., 2018
Teleost	Amblyeleotris_sungami	4.84	0.0238	Tsuboi et al., 2018
Teleost	Amblygobius_albimaculatus	18.84	0.0323	Tsuboi et al., 2018
Teleost	Amblygobius_phalaena	7.7125	0.0379	Tsuboi et al., 2018
Teleost	Amblygobius_semicinctus	17.0667	0.0437	Tsuboi et al., 2018
Teleost	Amoya_gracilis	17.5	0.03223	Tsuboi et al., 2018
Teleost	Arenigobius_frenatus	10.9	0.0199	Tsuboi et al., 2018
Teleost	Asterropteryx_semipunctata	1.14	0.0069	Tsuboi et al., 2018
Teleost	Awaous_lateristriga	136.55	0.05195	Tsuboi et al., 2018
Teleost	Awaous_ocellaris	19.3	0.0274	Tsuboi et al., 2018
Teleost	Bathygobius_cocosensis	3.955	0.016	Tsuboi et al., 2018
Teleost	Bathygobius_cyclopterus	2.689	0.01439	Tsuboi et al., 2018
Teleost	Bathygobius_fuscus	8.3	0.03088	Tsuboi et al., 2018
Teleost	Bathygobius_krefftii	24.4	0.035	Tsuboi et al., 2018
Teleost	Bathygobius_niger	6.8633	0.027	Tsuboi et al., 2018
Teleost	Bathygobius_soporator	13.6	0.02835	Tsuboi et al., 2018
Teleost	Boleophthalmus_pectinirostris	36.7	0.03657	Tsuboi et al., 2018
Teleost	Brachygobius_sua	2.34	0.0127	Tsuboi et al., 2018
Teleost	Bryaninops_natans	0.7	0.0057	Tsuboi et al., 2018
Teleost	Caffrogobius_caffer	24.675	0.0467	Tsuboi et al., 2018
Teleost	Caffrogobius_gilchristi	8.6154	0.02	Tsuboi et al., 2018
Teleost	Caffrogobius_saldanha	18.05	0.04701	Tsuboi et al., 2018
Teleost	Callogobius_sclateri	9	0.01705	Tsuboi et al., 2018
Teleost	Chaenogobius_gulosus	6.56	0.027	Tsuboi et al., 2018
Teleost	Deltentosteus_quadrimaculatus	5.58	0.0142	Tsuboi et al., 2018
Teleost	Drombus_triangularis	8.26	0.0268	Tsuboi et al., 2018
Teleost	Eviota_guttata	0.45	0.0073	Tsuboi et al., 2018
Teleost	Eviota_prasina	0.4	0.0049	Tsuboi et al., 2018
Teleost	Exyrias_puntang	23.717	0.0392	Tsuboi et al., 2018
Teleost	Favonigobius_lateralis	6.63	0.0168	Tsuboi et al., 2018
Teleost	Favonigobius_reichei	6.9	0.0329	Tsuboi et al., 2018
Teleost	Gillichthys_mirabilis	121.6	0.0902	Tsuboi et al., 2018
Teleost	Gnatholepis_anjerensis	7.11	0.0216	Tsuboi et al., 2018
Teleost	Gobiodon_citrinus	3.49	0.0124	Tsuboi et al., 2018
Teleost	Gobiodon_rivulatus	2.22	0.01465	Tsuboi et al., 2018
Teleost	Gobiopterus_semivestitus	0.13	0.0024	Tsuboi et al., 2018
Teleost	Gobiosoma_paradoxum	0.5575	0.0034	Tsuboi et al., 2018
Teleost	Gobius_cobitis	184.05	0.1615	Tsuboi et al., 2018
Teleost	Gobius_couchi	16.73	0.04363	Tsuboi et al., 2018
Teleost	Gobius_niger	18.5	0.0374	Tsuboi et al., 2018
Teleost	Gobius_paganellus	7.7043	0.0303	Tsuboi et al., 2018
Teleost	Gobiusculus_flavescens	2.4	0.0171	Tsuboi et al., 2018
Teleost	Gymnogobius_isaza	6.3533	0.01983	Tsuboi et al., 2018
Teleost	Gymnogobius_urotaenia	5.991	0.0207	Tsuboi et al., 2018
Teleost	Knipowitschia_caucasica	0.61	0.00545	Tsuboi et al., 2018
Teleost	Lesueurigobius_suerii	2.61	0.0093	Tsuboi et al., 2018
Teleost	Leucopsarion_petersii	0.5978	0.0039	Tsuboi et al., 2018
Teleost	Lophogobius_cyprinoides	20.8	0.026	Tsuboi et al., 2018
Teleost	Luciogobius_guttatus	0.87	0.004	Tsuboi et al., 2018
Teleost	Microgobius_gulosus	2.71	0.00675	Tsuboi et al., 2018
Teleost	Odontamblyopus_rubicundus	16.7	0.0179	Tsuboi et al., 2018
Teleost	Oxyurichthys_tentacularis	32.2	0.036	Tsuboi et al., 2018
Teleost	Pandaka_lidwilli	0.0967	0.0017	Tsuboi et al., 2018
Teleost	Paragobiodon_echinocephalus	2.07	0.0099	Tsuboi et al., 2018
Teleost	Periophthalmus_argentilineatus	14.288	0.0374	Tsuboi et al., 2018
Teleost	Periophthalmus_barbarus	41.45	0.1011	Tsuboi et al., 2018
Teleost	Periophthalmus_modestus	11.3	0.075	Tsuboi et al., 2018
Teleost	Pomatoschistus_marmoratus	3.14	0.0183	Tsuboi et al., 2018
Teleost	Pomatoschistus_microps	3.27	0.0197	Tsuboi et al., 2018
Teleost	Pomatoschistus_minutus	9.733	0.0313	Tsuboi et al., 2018
Teleost	Pomatoschistus_pictus	2.15	0.0124	Tsuboi et al., 2018
Teleost	Proterorhinus_marmoratus	7.52	0.0219	Tsuboi et al., 2018
Teleost	Pterogobius_zacalles	1.29	0.0131	Tsuboi et al., 2018
Teleost	Redigobius_bikolanus	1.42	0.0074	Tsuboi et al., 2018
Teleost	Rhinogobius_giurinus	11.65	0.01535	Tsuboi et al., 2018
Teleost	Scartelaos_histophorus	20	0.06	Tsuboi et al., 2018
Teleost	Sicyopterus_lagocephalus	14.9	0.0315	Tsuboi et al., 2018
Teleost	Stiphodon_elegans	0.9773	0.0063	Tsuboi et al., 2018
Teleost	Taenioides_limicola	0.97	0.0039	Tsuboi et al., 2018
Teleost	Tridentiger_obscurus	10.3	0.021	Tsuboi et al., 2018
Teleost	Tridentiger_trigonocephalus	20.5	0.052	Tsuboi et al., 2018
Teleost	Trimma_avidori	0.2	0.002	Tsuboi et al., 2018
Teleost	Valenciennea_strigata	7.6	0.05	Tsuboi et al., 2018
Teleost	Gramma_loreto	1.8	0.0219	Tsuboi et al., 2018
Teleost	Anisotremus_surinamensis	1067	1.274	Tsuboi et al., 2018
Teleost	Haemulon_carbonarium	192	0.694	Tsuboi et al., 2018
Teleost	Haemulon_flavolineatum	96	0.474	Tsuboi et al., 2018
Teleost	Haemulon_plumierii	177.85	0.565	Tsuboi et al., 2018
Teleost	Plectorhinchus_lineatus	1640	1.23	Tsuboi et al., 2018
Teleost	Pomadasys_maculatus	12	0.092	Tsuboi et al., 2018
Teleost	Istiophorus_platypterus	24000	2.906	Tsuboi et al., 2018
Teleost	Tetrapturus_angustirostris	21840	2.5	Tsuboi et al., 2018
Teleost	Tetrapturus_audax	2390	1.42	Tsuboi et al., 2018
Teleost	Kraemeria_cunicularia	0.35	0.0009	Tsuboi et al., 2018
Teleost	Kuhlia_mugil	45	0.203	Tsuboi et al., 2018
Teleost	Kyphosus_cinerascens	1625	1.539	Tsuboi et al., 2018
Teleost	Anampses_caeruleopunctatus	135	0.353	Tsuboi et al., 2018
Teleost	Anampses_melanurus	2.5	0.0267	Tsuboi et al., 2018
Teleost	Anampses_twistii	20.6	0.109	Tsuboi et al., 2018
Teleost	Bodianus_anthioides	95	0.22	Tsuboi et al., 2018
Teleost	Bodianus_bilunulatus	178.5	0.472	Tsuboi et al., 2018
Teleost	Bodianus_diana	38.7	0.234	Tsuboi et al., 2018
Teleost	Bodianus_loxozonus	360	0.636	Tsuboi et al., 2018
Teleost	Bodianus_perditio	460	0.821	Tsuboi et al., 2018
Teleost	Centrolabrus_exoletus	29.7571	0.1643	Tsuboi et al., 2018
Teleost	Cheilinus_chlorourus	244	0.402	Tsuboi et al., 2018
Teleost	Cheilinus_fasciatus	357.53	0.502	Tsuboi et al., 2018
Teleost	Cheilinus_trilobatus	270	0.4155	Tsuboi et al., 2018
Teleost	Cheilio_inermis	126.7	0.372	Tsuboi et al., 2018
Teleost	Cirrhilabrus_temminckii	23	0.095	Tsuboi et al., 2018
Teleost	Coris_aygula	1510	0.656	Tsuboi et al., 2018
Teleost	Coris_flavovittata	17.9	0.117	Tsuboi et al., 2018
Teleost	Coris_gaimard	42.2	0.16	Tsuboi et al., 2018
Teleost	Coris_julis	14.639	0.113	Tsuboi et al., 2018
Teleost	Ctenolabrus_rupestris	24.9113	0.131	Tsuboi et al., 2018
Teleost	Epibulus_insidiator	274	0.447	Tsuboi et al., 2018
Teleost	Gomphosus_caeruleus	66	0.257	Tsuboi et al., 2018
Teleost	Gomphosus_varius	89.5	0.333	Tsuboi et al., 2018
Teleost	Halichoeres_biocellatus	16.15	0.0858	Tsuboi et al., 2018
Teleost	Halichoeres_bivittatus	18.63	0.117	Tsuboi et al., 2018
Teleost	Halichoeres_garnoti	38	0.167	Tsuboi et al., 2018
Teleost	Halichoeres_hortulanus	150.29	0.3057	Tsuboi et al., 2018
Teleost	Halichoeres_maculipinna	12	0.064	Tsuboi et al., 2018
Teleost	Halichoeres_margaritaceus	6.3	0.0648	Tsuboi et al., 2018
Teleost	Halichoeres_marginatus	34	0.142	Tsuboi et al., 2018
Teleost	Halichoeres_melanurus	19.7	0.0776	Tsuboi et al., 2018
Teleost	Halichoeres_nigrescens	27.5	0.0986	Tsuboi et al., 2018
Teleost	Halichoeres_ornatissimus	13.3	0.094	Tsuboi et al., 2018
Teleost	Halichoeres_poeyi	26	0.112	Tsuboi et al., 2018
Teleost	Halichoeres_trimaculatus	5.085	0.0523	Tsuboi et al., 2018
Teleost	Hemigymnus_fasciatus	231	0.528	Tsuboi et al., 2018
Teleost	Hemigymnus_melapterus	196	0.432	Tsuboi et al., 2018
Teleost	Hologymnosus_annulatus	350	0.671	Tsuboi et al., 2018
Teleost	Labrichthys_unilineatus	20	0.1	Tsuboi et al., 2018
Teleost	Labroides_dimidiatus	1.55	0.02703	This study
Teleost	Labrus_bergylta	382.201	0.4468	Tsuboi et al., 2018
Teleost	Labrus_mixtus	500	0.718	Tsuboi et al., 2018
Teleost	Lachnolaimus_maximus	480	0.91	Tsuboi et al., 2018
Teleost	Larabicus_quadrilineatus	14	0.0806	Tsuboi et al., 2018
Teleost	Macropharyngodon_geoffroy	32	0.11	Tsuboi et al., 2018
Teleost	Oxycheilinus_celebicus	45	0.135	Tsuboi et al., 2018
Teleost	Oxycheilinus_digramma	88.75	0.26	Tsuboi et al., 2018
Teleost	Oxycheilinus_unifasciatus	108.5	0.2523	Tsuboi et al., 2018
Teleost	Pseudocheilinus_evanidus	4.05	0.039	Tsuboi et al., 2018
Teleost	Pseudocoris_yamashiroi	2.8	0.031	Tsuboi et al., 2018
Teleost	Stethojulis_balteata	0.8	0.0163	Tsuboi et al., 2018
Teleost	Stethojulis_bandanensis	26	0.154	Tsuboi et al., 2018
Teleost	Symphodus_bailloni	33	0.168	Tsuboi et al., 2018
Teleost	Symphodus_mediterraneus	22.8819	0.1125	Tsuboi et al., 2018
Teleost	Symphodus_melanocercus	7	0.075	Tsuboi et al., 2018
Teleost	Symphodus_melops	27.2475	0.1146	Tsuboi et al., 2018
Teleost	Symphodus_ocellatus	25.5	0.151	Tsuboi et al., 2018
Teleost	Symphodus_rostratus	12	0.115	Tsuboi et al., 2018
Teleost	Symphodus_tinca	77.2429	0.2343	Tsuboi et al., 2018
Teleost	Thalassoma_amblycephalum	26.2	0.171	Tsuboi et al., 2018
Teleost	Thalassoma_bifasciatum	15.2	0.102	Tsuboi et al., 2018
Teleost	Thalassoma_duperrey	112.33	0.311	Tsuboi et al., 2018
Teleost	Thalassoma_hebraicum	19.1	0.16	Tsuboi et al., 2018
Teleost	Thalassoma_jansenii	77	0.265	Tsuboi et al., 2018
Teleost	Thalassoma_lunare	29.5	0.1565	Tsuboi et al., 2018
Teleost	Thalassoma_lutescens	92.5	0.324	Tsuboi et al., 2018
Teleost	Thalassoma_quinquevittatum	29.5	0.197	Tsuboi et al., 2018
Teleost	Thalassoma_hardwicke	12.0667	0.10908	This study
Teleost	Choerodon_anchorago	91.5225	0.338803	This study
Teleost	Equulites_moretoniensis	15	0.05	Tsuboi et al., 2018
Teleost	Gnathodentex_aureolineatus	172	0.707	Tsuboi et al., 2018
Teleost	Gymnocranius_grandoculis	2170	1.888	Tsuboi et al., 2018
Teleost	Gymnocranius_griseus	58	0.4085	Tsuboi et al., 2018
Teleost	Lethrinus_genivittatus	700	0.943	Tsuboi et al., 2018
Teleost	Lethrinus_lentjan	500	1.663	Tsuboi et al., 2018
Teleost	Lethrinus_microdon	2250	1.704	Tsuboi et al., 2018
Teleost	Lethrinus_obsoletus	610	0.856	Tsuboi et al., 2018
Teleost	Lethrinus_xanthochilus	1840	2.367	Tsuboi et al., 2018
Teleost	Monotaxis_grandoculis	211.027	0.628	Tsuboi et al., 2018
Teleost	Aphareus_furca	127.5	0.719	Tsuboi et al., 2018
Teleost	Aphareus_rutilans	5200	2.875	Tsuboi et al., 2018
Teleost	Aprion_virescens	1665	2.018	Tsuboi et al., 2018
Teleost	Etelis_oculatus	1750	1.4245	Tsuboi et al., 2018
Teleost	Lutjanus_analis	2490	2.09	Tsuboi et al., 2018
Teleost	Lutjanus_apodus	87	0.576	Tsuboi et al., 2018
Teleost	Lutjanus_argentimaculatus	7400	2.992	Tsuboi et al., 2018
Teleost	Lutjanus_bohar	4265	3.243	Tsuboi et al., 2018
Teleost	Lutjanus_buccanella	34	0.258	Tsuboi et al., 2018
Teleost	Lutjanus_fulvus	380	0.957	Tsuboi et al., 2018
Teleost	Lutjanus_gibbus	825	1.4365	Tsuboi et al., 2018
Teleost	Lutjanus_griseus	233	0.632	Tsuboi et al., 2018
Teleost	Lutjanus_kasmira	240	0.6745	Tsuboi et al., 2018
Teleost	Lutjanus_mahogoni	108	0.594	Tsuboi et al., 2018
Teleost	Lutjanus_monostigma	831	1.3	Tsuboi et al., 2018
Teleost	Lutjanus_rivulatus	190	0.52	Tsuboi et al., 2018
Teleost	Lutjanus_vitta	107	0.507	Tsuboi et al., 2018
Teleost	Macolor_niger	2620	2.724	Tsuboi et al., 2018
Teleost	Ocyurus_chrysurus	255	0.94	Tsuboi et al., 2018
Teleost	Pristipomoides_typus	3900	1.661	Tsuboi et al., 2018
Teleost	Rhomboplites_aurorubens	202	0.65	Tsuboi et al., 2018
Teleost	Mene_maculata	24.8	0.1616	Tsuboi et al., 2018
Teleost	Gunnellichthys_monostigma	1.505	0.0049	Tsuboi et al., 2018
Teleost	Microdesmus_retropinnis	1.95	0.0027	Tsuboi et al., 2018
Teleost	Ptereleotris_microlepis	12.3	0.0395	Tsuboi et al., 2018
Teleost	Dicentrarchus_labrax	448.99	0.3664	Tsuboi et al., 2018
Teleost	Mullus_barbatus	757	0.924	Tsuboi et al., 2018
Teleost	Mullus_surmuletus	228.3	0.5387	Tsuboi et al., 2018
Teleost	Pseudupeneus_maculatus	167	0.464	Tsuboi et al., 2018
Teleost	Upeneus_sulphureus	18	0.102	Tsuboi et al., 2018
Teleost	Upeneus_tragula	43.7	0.203	Tsuboi et al., 2018
Teleost	Nemipterus_furcosus	218	0.684	Tsuboi et al., 2018
Teleost	Pentapodus_caninus	165	0.497	Tsuboi et al., 2018
Teleost	Scolopsis_ciliata	47	0.251	Tsuboi et al., 2018
Teleost	Scolopsis_vosmeri	29.5	0.156	Tsuboi et al., 2018
Teleost	Dissostichus_eleginoides	3278.4	0.9066	Tsuboi et al., 2018
Teleost	Gobionotothen_acuta	109	0.1822	Tsuboi et al., 2018
Teleost	Lepidonotothen_mizops	33	0.151	Tsuboi et al., 2018
Teleost	Lepidonotothen_squamifrons	262.5	0.311	Tsuboi et al., 2018
Teleost	Notothenia_rossii	2356.67	1.065	Tsuboi et al., 2018
Teleost	Opistognathus_macrognathus	21.3	0.072	Tsuboi et al., 2018
Teleost	Pempheris_oualensis	96.14	0.2865	Tsuboi et al., 2018
Teleost	Perca_flavescens	179.5	0.2955	Tsuboi et al., 2018
Teleost	Perca_fluviatilis	67.27	0.162	Tsuboi et al., 2018
Teleost	Pholis_gunnellus	13.45	0.0185	Tsuboi et al., 2018
Teleost	Parapercis_clathrata	12	0.085	Tsuboi et al., 2018
Teleost	Parapercis_cylindrica	14.5	0.089	Tsuboi et al., 2018
Teleost	Assessor_macneilli	1.7	0.0228	Tsuboi et al., 2018
Teleost	Polydactylus_plebeius	1210	1.094	Tsuboi et al., 2018
Teleost	Apolemichthys_arcuatus	138.6	0.298	Tsuboi et al., 2018
Teleost	Apolemichthys_xanthotis	183.2	0.2849	Tsuboi et al., 2018
Teleost	Centropyge_bicolor	26.55	0.1416	Tsuboi et al., 2018
Teleost	Centropyge_bispinosa	27.9	0.1195	Tsuboi et al., 2018
Teleost	Centropyge_fisheri	10.3	0.0704	Tsuboi et al., 2018
Teleost	Centropyge_flavissima	35.4	0.1625	Tsuboi et al., 2018
Teleost	Centropyge_heraldi	23.7	0.13935	Tsuboi et al., 2018
Teleost	Centropyge_multispinis	43.1	0.16915	Tsuboi et al., 2018
Teleost	Centropyge_potteri	47.5	0.1442	Tsuboi et al., 2018
Teleost	Centropyge_tibicen	25.75	0.1545	Tsuboi et al., 2018
Teleost	Genicanthus_caudovittatus	116.4	0.2529	Tsuboi et al., 2018
Teleost	Pomacanthus_imperator	1132.22	0.602	Tsuboi et al., 2018
Teleost	Pomacanthus_maculosus	1038.35	0.9508	Tsuboi et al., 2018
Teleost	Pomacanthus_paru	88	0.23	Tsuboi et al., 2018
Teleost	Pomacanthus_semicirculatus	2567.2	0.8094	Tsuboi et al., 2018
Teleost	Pomacanthus_sexstriatus	6020	0.8256	Tsuboi et al., 2018
Teleost	Pomacentrus_albicaudatus	25	0.114	Tsuboi et al., 2018
Teleost	Pomacentrus_pavo	5.5	0.058	Tsuboi et al., 2018
Teleost	Pomacentrus_philippinus	23.7	0.154	Tsuboi et al., 2018
Teleost	Pomacentrus_vaiuli	7.05	0.0635	Tsuboi et al., 2018
Teleost	Pygoplites_diacanthus	302.25	0.3702	Tsuboi et al., 2018
Teleost	Abudefduf_abdominalis	75.367	0.234	Tsuboi et al., 2018
Teleost	Abudefduf_hoefleri	5	0.052	Tsuboi et al., 2018
Teleost	Abudefduf_saxatilis	84.065	0.358	Tsuboi et al., 2018
Teleost	Abudefduf_septemfasciatus	200	0.304	Tsuboi et al., 2018
Teleost	Abudefduf_sexfasciatus	34.77	0.1505	Tsuboi et al., 2018
Teleost	Abudefduf_sordidus	200	0.4	Tsuboi et al., 2018
Teleost	Abudefduf_vaigiensis	13.8	0.099	Tsuboi et al., 2018
Teleost	Abudefduf_whitleyi	165	0.377	Tsuboi et al., 2018
Teleost	Amblyglyphidodon_curacao	38.63	0.1537	Tsuboi et al., 2018
Teleost	Amblyglyphidodon_leucogaster	42.67	0.13	Tsuboi et al., 2018
Teleost	Amphiprion_allardi	32.2	0.102	Tsuboi et al., 2018
Teleost	Amphiprion_bicinctus	21.23	0.0603	Tsuboi et al., 2018
Teleost	Amphiprion_chrysopterus	22	0.0805	Tsuboi et al., 2018
Teleost	Amphiprion_melanopus	18.685	0.0775	Tsuboi et al., 2018
Teleost	Chromis_agilis	9.7	0.07935	Tsuboi et al., 2018
Teleost	Chromis_amboinensis	13.2	0.079	Tsuboi et al., 2018
Teleost	Chromis_atripectoralis	35	0.138	Tsuboi et al., 2018
Teleost	Chromis_atripes	6.8	0.047	Tsuboi et al., 2018
Teleost	Chromis_chromis	20	0.135	Tsuboi et al., 2018
Teleost	Chromis_chrysura	37	0.157	Tsuboi et al., 2018
Teleost	Chromis_cyanea	6.64	0.088	Tsuboi et al., 2018
Teleost	Chromis_flavomaculata	35	0.215	Tsuboi et al., 2018
Teleost	Chromis_iomelas	6	0.052	Tsuboi et al., 2018
Teleost	Chromis_multilineata	25	0.18	Tsuboi et al., 2018
Teleost	Chromis_retrofasciata	2.6	0.033	Tsuboi et al., 2018
Teleost	Chromis_ternatensis	13.85	0.113	Tsuboi et al., 2018
Teleost	Chromis_viridis	4.7	0.053	Tsuboi et al., 2018
Teleost	Chromis_weberi	20	0.163	Tsuboi et al., 2018
Teleost	Chrysiptera_brownriggii	5.2	0.051	Tsuboi et al., 2018
Teleost	Chrysiptera_glauca	7.9	0.061	Tsuboi et al., 2018
Teleost	Chrysiptera_rollandi	2.1	0.02815	Tsuboi et al., 2018
Teleost	Dascyllus_albisella	47.65	0.1655	Tsuboi et al., 2018
Teleost	Dascyllus_aruanus	5.067	0.048	Tsuboi et al., 2018
Teleost	Dascyllus_marginatus	6.75	0.0565	Tsuboi et al., 2018
Teleost	Dascyllus_reticulatus	10.7	0.083	Tsuboi et al., 2018
Teleost	Dascyllus_trimaculatus	70.7	0.2005	Tsuboi et al., 2018
Teleost	Dischistodus_perspicillatus	147	0.158	Tsuboi et al., 2018
Teleost	Microspathodon_chrysurus	53	0.198	Tsuboi et al., 2018
Teleost	Neoglyphidodon_nigroris	47	0.124	Tsuboi et al., 2018
Teleost	Neopomacentrus_cyanomos	15	0.1	Tsuboi et al., 2018
Teleost	Neopomacentrus_miryae	33	0.144	Tsuboi et al., 2018
Teleost	Plectroglyphidodon_dickii	12.2	0.114	Tsuboi et al., 2018
Teleost	Plectroglyphidodon_lacrymatus	20.25	0.1175	Tsuboi et al., 2018
Teleost	Plectroglyphidodon_leucozonus	38.8	0.112	Tsuboi et al., 2018
Teleost	Stegastes_nigricans	33.37	0.153	Tsuboi et al., 2018
Teleost	Teixeirichthys_jordani	5	0.037	Tsuboi et al., 2018
Teleost	Heteropriacanthus_cruentatus	221.335	0.5125	Tsuboi et al., 2018
Teleost	Priacanthus_hamrur	433	0.666	Tsuboi et al., 2018
Teleost	Rhyacichthys_aspro	185.8	0.1681	Tsuboi et al., 2018
Teleost	Calotomus_spinidens	157	0.307	Tsuboi et al., 2018
Teleost	Cetoscarus_bicolor	1120	0.86	Tsuboi et al., 2018
Teleost	Chlorurus_sordidus	487.5	0.5835	Tsuboi et al., 2018
Teleost	Hipposcarus_harid	1720	1.062	Tsuboi et al., 2018
Teleost	Scarus_frenatus	395	0.455	Tsuboi et al., 2018
Teleost	Scarus_ghobban	2095	0.846	Tsuboi et al., 2018
Teleost	Scarus_globiceps	685	0.7385	Tsuboi et al., 2018
Teleost	Scarus_niger	337.5	0.5185	Tsuboi et al., 2018
Teleost	Scarus_oviceps	208.5	0.3475	Tsuboi et al., 2018
Teleost	Scarus_prasiognathos	1060	0.686	Tsuboi et al., 2018
Teleost	Scarus_psittacus	513.67	0.5707	Tsuboi et al., 2018
Teleost	Scarus_rubroviolaceus	1097.2	0.8375	Tsuboi et al., 2018
Teleost	Scarus_taeniopterus	44.665	0.142	Tsuboi et al., 2018
Teleost	Sparisoma_aurofrenatum	237	0.432	Tsuboi et al., 2018
Teleost	Sparisoma_viride	621	0.544	Tsuboi et al., 2018
Teleost	Scatophagus_argus	325	0.343	Tsuboi et al., 2018
Teleost	Selenotoca_multifasciata	200	0.349	Tsuboi et al., 2018
Teleost	Acanthocybium_solandri	12200	1.863	Tsuboi et al., 2018
Teleost	Euthynnus_affinis	2153.33	2.073	Tsuboi et al., 2018
Teleost	Euthynnus_alletteratus	6291	3.57	Tsuboi et al., 2018
Teleost	Grammatorcynus_bilineatus	785	1.968	Tsuboi et al., 2018
Teleost	Gymnosarda_unicolor	5129	2.2822	Tsuboi et al., 2018
Teleost	Katsuwonus_pelamis	7052.5	4.4562	Tsuboi et al., 2018
Teleost	Scomber_scombrus	318.346	0.7336	Tsuboi et al., 2018
Teleost	Scomberomorus_commerson	3500	1.542	Tsuboi et al., 2018
Teleost	Scomberomorus_maculatus	1111	1.125	Tsuboi et al., 2018
Teleost	Scomberomorus_regalis	2430	2.18	Tsuboi et al., 2018
Teleost	Thunnus_albacares	7173.3	3.971	Tsuboi et al., 2018
Teleost	Thunnus_thynnus	5210	3.09	Tsuboi et al., 2018
Teleost	Anyperodon_leucogrammicus	532.5	0.5935	Tsuboi et al., 2018
Teleost	Aporops_bilinearis	12.6	0.0396	Tsuboi et al., 2018
Teleost	Cephalopholis_argus	1040	0.6665	Tsuboi et al., 2018
Teleost	Cephalopholis_boenak	82.33	0.1763	Tsuboi et al., 2018
Teleost	Cephalopholis_cruentata	143.275	0.4132	Tsuboi et al., 2018
Teleost	Cephalopholis_fulva	145.265	0.3975	Tsuboi et al., 2018
Teleost	Cephalopholis_hemistiktos	83	0.19	Tsuboi et al., 2018
Teleost	Cephalopholis_leopardus	33.5	0.155	Tsuboi et al., 2018
Teleost	Cephalopholis_miniata	573	0.537	Tsuboi et al., 2018
Teleost	Cephalopholis_urodeta	97.5	0.2617	Tsuboi et al., 2018
Teleost	Diploprion_bifasciatum	95	0.251	Tsuboi et al., 2018
Teleost	Epinephelus_corallicola	226	0.41	Tsuboi et al., 2018
Teleost	Epinephelus_cyanopodus	1115	0.629	Tsuboi et al., 2018
Teleost	Epinephelus_fasciatus	201.67	0.3137	Tsuboi et al., 2018
Teleost	Epinephelus_hexagonatus	201.2	0.2834	Tsuboi et al., 2018
Teleost	Epinephelus_itajara	32890	2.31	Tsuboi et al., 2018
Teleost	Epinephelus_longispinis	65	0.247	Tsuboi et al., 2018
Teleost	Epinephelus_maculatus	1350	0.6955	Tsuboi et al., 2018
Teleost	Epinephelus_malabaricus	44	0.104	Tsuboi et al., 2018
Teleost	Epinephelus_melanostigma	274	0.406	Tsuboi et al., 2018
Teleost	Epinephelus_merra	62.917	0.1805	Tsuboi et al., 2018
Teleost	Epinephelus_polyphekadion	1676	0.6668	Tsuboi et al., 2018
Teleost	Epinephelus_tauvina	1650	0.818	Tsuboi et al., 2018
Teleost	Grammistes_sexlineatus	75	0.099	Tsuboi et al., 2018
Teleost	Hyporthodus_septemfasciatus	8	0.051	Tsuboi et al., 2018
Teleost	Mycteroperca_bonaci	2712	1.99	Tsuboi et al., 2018
Teleost	Plectropomus_laevis	480	0.573	Tsuboi et al., 2018
Teleost	Plectropomus_leopardus	3978.75	1.0845	Tsuboi et al., 2018
Teleost	Plectropomus_maculatus	4600	1.177	Tsuboi et al., 2018
Teleost	Pseudanthias_squamipinnis	15.4	0.0935	Tsuboi et al., 2018
Teleost	Pseudogramma_polyacantha	8.9	0.032	Tsuboi et al., 2018
Teleost	Serranus_cabrilla	21.1625	0.1197	Tsuboi et al., 2018
Teleost	Serranus_hepatus	21.25	0.13	Tsuboi et al., 2018
Teleost	Serranus_scriba	29.5	0.115	Tsuboi et al., 2018
Teleost	Variola_louti	297	0.4543	Tsuboi et al., 2018
Teleost	Siganus_argenteus	311.057	0.463	Tsuboi et al., 2018
Teleost	Siganus_canaliculatus	210	0.347	Tsuboi et al., 2018
Teleost	Siganus_doliatus	110	0.437	Tsuboi et al., 2018
Teleost	Siganus_luridus	391	0.435	Tsuboi et al., 2018
Teleost	Siganus_puellus	75	0.334	Tsuboi et al., 2018
Teleost	Siganus_punctatus	144.5	0.3135	Tsuboi et al., 2018
Teleost	Siganus_rivulatus	139	0.254	Tsuboi et al., 2018
Teleost	Siganus_spinus	41.8	0.223	Tsuboi et al., 2018
Teleost	Siganus_vulpinus	154	0.377	Tsuboi et al., 2018
Teleost	Acanthopagrus_bifasciatus	201	0.59	Tsuboi et al., 2018
Teleost	Argyrops_filamentosus	560	0.79	Tsuboi et al., 2018
Teleost	Argyrops_spinifer	1800	1.267	Tsuboi et al., 2018
Teleost	Boops_boops	122	0.4325	Tsuboi et al., 2018
Teleost	Diplodus_annularis	116.5	0.36	Tsuboi et al., 2018
Teleost	Diplodus_cervinus	197	0.713	Tsuboi et al., 2018
Teleost	Diplodus_noct	154	0.3815	Tsuboi et al., 2018
Teleost	Oblada_melanura	325	0.633	Tsuboi et al., 2018
Teleost	Pagellus_bogaraveo	1157.14	1.4704	Tsuboi et al., 2018
Teleost	Pagellus_erythrinus	123.5	0.5975	Tsuboi et al., 2018
Teleost	Rhabdosargus_sarba	170	0.338	Tsuboi et al., 2018
Teleost	Spicara_maena	72.9769	0.2666	Tsuboi et al., 2018
Teleost	Spondyliosoma_cantharus	1499	1.204	Tsuboi et al., 2018
Teleost	Sphyraena_barracuda	6181.2	4.391	Tsuboi et al., 2018
Teleost	Sphyraena_chrysotaenia	11.6	0.105	Tsuboi et al., 2018
Teleost	Sphyraena_forsteri	735	1.1475	Tsuboi et al., 2018
Teleost	Sphyraena_obtusata	37.7	0.187	Tsuboi et al., 2018
Teleost	Lumpenus_lampretaeformis	38	0.0785	Tsuboi et al., 2018
Teleost	Terapon_jarbua	295	0.435	Tsuboi et al., 2018
Teleost	Echiichthys_vipera	38.5	0.0803	Tsuboi et al., 2018
Teleost	Trachinus_draco	173.9	0.2206	Tsuboi et al., 2018
Teleost	Trachurus_novaezelandiae	22	0.13	Tsuboi et al., 2018
Teleost	Trachurus_trachurus	292.4	0.7983	Tsuboi et al., 2018
Teleost	Aphanopus_carbo	795.714	0.6806	Tsuboi et al., 2018
Teleost	Trichiurus_lepturus	170	0.2615	Tsuboi et al., 2018
Teleost	Xenisthmus_polyzonatus	0.18	0.0016	Tsuboi et al., 2018
Teleost	Xiphias_gladius	8800	1.93	Tsuboi et al., 2018
Teleost	Zanclus_cornutus	161.24	0.5502	Tsuboi et al., 2018
Teleost	Lycenchelys_sp.	4.52	0.009	Tsuboi et al., 2018
Teleost	Polypterus_palmas	65.14	0.096	Tsuboi et al., 2018
Teleost	Eurypharynx_pelecanoides	51.5	0.01895	Tsuboi et al., 2018
Teleost	Coregonus_artedi	162.1	0.2995	Tsuboi et al., 2018
Teleost	Coregonus_clupeaformis	772.55	0.548	Tsuboi et al., 2018
Teleost	Oncorhynchus_mykiss	610.23	0.4347	Tsuboi et al., 2018
Teleost	Salmo_salar	3981	1.0488	Tsuboi et al., 2018
Teleost	Salmo_trutta	177.15	0.241365	This study
Teleost	Salvelinus_fontinalis	445.03	0.5783	Tsuboi et al., 2018
Teleost	Salvelinus_namaycush	2870	1.278	Tsuboi et al., 2018
Teleost	Agonus_cataphractus	8	0.0425	Tsuboi et al., 2018
Teleost	Aspidophoroides_monopterygius	20.67	0.0617	Tsuboi et al., 2018
Teleost	Zanclorhynchus_spinifer	169.5	0.222	Tsuboi et al., 2018
Teleost	Artediellus_uncinatus	11.3	0.0447	Tsuboi et al., 2018
Teleost	Gymnocanthus_tricuspis	27	0.097	Tsuboi et al., 2018
Teleost	Myoxocephalus_scorpius	723.6	0.2438	Tsuboi et al., 2018
Teleost	Taurulus_bubalis	16.126	0.0618	Tsuboi et al., 2018
Teleost	Cyclopterus_lumpus	3040	0.229	Tsuboi et al., 2018
Teleost	Dactyloptena_orientalis	20.93	0.173	Tsuboi et al., 2018
Teleost	Dactylopterus_volitans	11	0.14	Tsuboi et al., 2018
Teleost	Hoplichthys_citrinus	42	0.103	Tsuboi et al., 2018
Teleost	Careproctus_reinhardti	90.67	0.0822	Tsuboi et al., 2018
Teleost	Liparis_liparis	10	0.039	Tsuboi et al., 2018
Teleost	Platycephalus_indicus	62	0.1	Tsuboi et al., 2018
Teleost	Caracanthus_maculatus	2	0.024	Tsuboi et al., 2018
Teleost	Dendrochirus_brachypterus	40	0.065	Tsuboi et al., 2018
Teleost	Iracundus_signifer	16.2	0.075	Tsuboi et al., 2018
Teleost	Pterois_antennata	315.327	0.1596	Tsuboi et al., 2018
Teleost	Pterois_volitans	38	0.038	Tsuboi et al., 2018
Teleost	Scorpaena_plumieri	190	0.132	Tsuboi et al., 2018
Teleost	Scorpaena_porcus	117.83	0.1099	Tsuboi et al., 2018
Teleost	Scorpaena_scrofa	293.75	0.1387	Tsuboi et al., 2018
Teleost	Scorpaenopsis_diabolus	278.5	0.142	Tsuboi et al., 2018
Teleost	Taenianotus_triacanthus	5.5	0.029	Tsuboi et al., 2018
Teleost	Helicolenus_dactylopterus	631.571	0.3175	Tsuboi et al., 2018
Teleost	Sebastes_mentella	1750	1.062	Tsuboi et al., 2018
Teleost	Sebastes_norvegicus	845.667	0.4377	Tsuboi et al., 2018
Teleost	Sebastes_viviparus	395	0.447	Tsuboi et al., 2018
Teleost	Trachyscorpia_cristulata	2087.14	0.2259	Tsuboi et al., 2018
Teleost	Synanceia_verrucosa	1100	0.87	Tsuboi et al., 2018
Teleost	Centropogon_australis	6.2	0.035	Tsuboi et al., 2018
Teleost	Chelidonichthys_cuculus	627.5	0.7492	Tsuboi et al., 2018
Teleost	Chelidonichthys_kumu	14.2	0.072	Tsuboi et al., 2018
Teleost	Chelidonichthys_lastoviza	257.3	0.378	Tsuboi et al., 2018
Teleost	Chelidonichthys_lucerna	528.8	0.447	Tsuboi et al., 2018
Teleost	Eutrigla_gurnardus	444.714	0.5641	Tsuboi et al., 2018
Teleost	Lepidotrigla_papilio	72	0.142	Tsuboi et al., 2018
Teleost	Trigla_lyra	320	0.354	Tsuboi et al., 2018
Teleost	Diplomystes_nahuelbutaensis	2.01	0.047	Tsuboi et al., 2018
Teleost	Ictalurus_punctatus	54	0.162	Tsuboi et al., 2018
Teleost	Noturus_flavus	23.2	0.088	Tsuboi et al., 2018
Teleost	Hypostomus_plecostomus	16.7	0.08	Tsuboi et al., 2018
Teleost	Pimelodus_pictus	2.35	0.057	Tsuboi et al., 2018
Teleost	Plotosus_lineatus	38.75	0.195	Tsuboi et al., 2018
Teleost	Poromitra_crassiceps	31.43	0.0576	Tsuboi et al., 2018
Teleost	Gonostoma_elongatum	60	0.0513	Tsuboi et al., 2018
Teleost	Sigmops_bathyphilus	30.5	0.016	Tsuboi et al., 2018
Teleost	Argyropelecus_aculeatus	16.5	0.0385	Tsuboi et al., 2018
Teleost	Argyropelecus_lychnus	5.5	0.0135	Tsuboi et al., 2018
Teleost	Argyropelecus_olfersii	13.13	0.03513	Tsuboi et al., 2018
Teleost	Maurolicus_muelleri	1.3	0.0127	Tsuboi et al., 2018
Teleost	Aristostomias_scintillans	10.5	0.012	Tsuboi et al., 2018
Teleost	Chauliodus_sloani	41.33	0.03147	Tsuboi et al., 2018
Teleost	Idiacanthus_fasciola	6.3	0.0058	Tsuboi et al., 2018
Teleost	Malacosteus_niger	24	0.016	Tsuboi et al., 2018
Teleost	Stomias_boa	31.25	0.01635	Tsuboi et al., 2018
Teleost	Aulostomus_chinensis	215.928	0.3872	Tsuboi et al., 2018
Teleost	Aeoliscus_strigatus	1.9	0.02	Tsuboi et al., 2018
Teleost	Fistularia_commersonii	354.927	0.711	Tsuboi et al., 2018
Teleost	Fistularia_petimba	500	1.005	Tsuboi et al., 2018
Teleost	Corythoichthys_haematopterus	1.2129	0.00498136	Tsuboi et al., 2018
Teleost	Corythoichthys_intestinalis	0.6692	0.002475	Tsuboi et al., 2018
Teleost	Doryichthys_boaja	11.27	0.0173	Tsuboi et al., 2018
Teleost	Doryichthys_deokhatoides	0.54	0.0022	Tsuboi et al., 2018
Teleost	Doryichthys_martensi	0.5178	0.0028	Tsuboi et al., 2018
Teleost	Doryrhamphus_dactyliophorus	0.8893	0.0062	Tsuboi et al., 2018
Teleost	Doryrhamphus_japonicus	0.4343	0.0025	Tsuboi et al., 2018
Teleost	Dunckerocampus_pessuliferus	0.67	0.0059	Tsuboi et al., 2018
Teleost	Entelurus_aequoreus	9.2227	0.0164	Tsuboi et al., 2018
Teleost	Hippichthys_cyanospilos	0.3563	0.0021	Tsuboi et al., 2018
Teleost	Hippichthys_penicillus	0.96	0.00415	Tsuboi et al., 2018
Teleost	Hippocampus_abdominalis	10.4062	0.015425	Tsuboi et al., 2018
Teleost	Hippocampus_comes	8.125	0.0187	Tsuboi et al., 2018
Teleost	Hippocampus_hippocampus	1.73	0.00985	Tsuboi et al., 2018
Teleost	Hippocampus_kuda	11.157	0.01539	Tsuboi et al., 2018
Teleost	Hippocampus_reidei	4.1	0.0048	Tsuboi et al., 2018
Teleost	Hippocampus_spinosissimus	10.79	0.0099	Tsuboi et al., 2018
Teleost	Hippocampus_trimaculatus	8.99	0.00765	Tsuboi et al., 2018
Teleost	Microphis_brachyurus	3.825	0.0084	Tsuboi et al., 2018
Teleost	Nerophis_lumbriciformis	0.7728	0.0032	Tsuboi et al., 2018
Teleost	Syngnathoides_biaculeatus	5.247	0.0231	Tsuboi et al., 2018
Teleost	Syngnathus_abaster	0.329	0.00324	Tsuboi et al., 2018
Teleost	Syngnathus_acus	11.17	0.02007	Tsuboi et al., 2018
Teleost	Syngnathus_schlegeli	3.3907	0.0086	Tsuboi et al., 2018
Teleost	Syngnathus_typhle	7.27	0.01437	Tsuboi et al., 2018
Teleost	Trachyhampus_serratus	4.025	0.0045	Tsuboi et al., 2018
Teleost	Balistapus_undulatus	470	0.527	Tsuboi et al., 2018
Teleost	Balistes_capriscus	584.45	0.771	Tsuboi et al., 2018
Teleost	Balistoides_conspicillum	872.5	0.917	Tsuboi et al., 2018
Teleost	Melichthys_vidua	81.5	0.341	Tsuboi et al., 2018
Teleost	Odonus_niger	1045	0.786	Tsuboi et al., 2018
Teleost	Pseudobalistes_fuscus	2230	1.34	Tsuboi et al., 2018
Teleost	Rhinecanthus_aculeatus	224.227	0.4197	Tsuboi et al., 2018
Teleost	Rhinecanthus_rectangulus	160.5	0.5315	Tsuboi et al., 2018
Teleost	Sufflamen_albicaudatum	177	0.377	Tsuboi et al., 2018
Teleost	Sufflamen_bursa	85.55	0.356	Tsuboi et al., 2018
Teleost	Sufflamen_chrysopterum	287.67	0.322	Tsuboi et al., 2018
Teleost	Diodon_holocanthus	593	0.731	Tsuboi et al., 2018
Teleost	Diodon_hystrix	835.75	0.8775	Tsuboi et al., 2018
Teleost	Mola_mola	4600	0.922	Tsuboi et al., 2018
Teleost	Aluterus_scriptus	158	0.41	Tsuboi et al., 2018
Teleost	Cantherhines_dumerilii	380.667	0.4667	Tsuboi et al., 2018
Teleost	Cantherhines_pardalis	100	0.357	Tsuboi et al., 2018
Teleost	Cantherhines_pullus	52	0.242	Tsuboi et al., 2018
Teleost	Cantherhines_verecundus	41	0.199	Tsuboi et al., 2018
Teleost	Oxymonacanthus_longirostris	9.3	0.076	Tsuboi et al., 2018
Teleost	Pervagor_spilosoma	16.5	0.1145	Tsuboi et al., 2018
Teleost	Acanthostracion_polygonius	320	0.466	Tsuboi et al., 2018
Teleost	Lactophrys_bicaudalis	114	0.386	Tsuboi et al., 2018
Teleost	Lactoria_cornuta	17	0.106	Tsuboi et al., 2018
Teleost	Ostracion_cubicus	696	0.406	Tsuboi et al., 2018
Teleost	Arothron_hispidus	194.33	0.2087	Tsuboi et al., 2018
Teleost	Arothron_immaculatus	66.5	0.1355	Tsuboi et al., 2018
Teleost	Arothron_meleagris	823	0.388	Tsuboi et al., 2018
Teleost	Arothron_nigropunctatus	233	0.377	Tsuboi et al., 2018
Teleost	Arothron_stellatus	5775	0.969	Tsuboi et al., 2018
Teleost	Canthigaster_coronata	52	0.112	Tsuboi et al., 2018
Teleost	Canthigaster_epilampra	15.6	0.106	Tsuboi et al., 2018
Teleost	Canthigaster_jactator	17.5	0.082	Tsuboi et al., 2018
Teleost	Canthigaster_margaritata	23	0.068	Tsuboi et al., 2018
Teleost	Canthigaster_pygmaea	2.2	0.024	Tsuboi et al., 2018
Teleost	Canthigaster_rostrata	3.4	0.046	Tsuboi et al., 2018
Teleost	Canthigaster_solandri	8.03	0.058	Tsuboi et al., 2018
Teleost	Canthigaster_valentini	6.725	0.052	Tsuboi et al., 2018
Teleost	Torquigener_flavimaculosus	48	0.153	Tsuboi et al., 2018
Teleost	Zeus_faber	1217	0.43	Tsuboi et al., 2018
